# Supplementary material for: Determining a target SpO2 to maintain PaO2 within a physiological range
Source: PLoS One. 2021 May 13;16(5):e0250740. doi: 10.1371/journal.pone.0250740 (PMC8118260; doi:10.1371/journal.pone.0250740)
Supplement: S1 File — (XLSX) [file pone.0250740.s001.xlsx]

## Sheet: Datapoints PIA
inclusion_site	spo2	systolic_blood_pressure	diastolic_blood_pressure	suppl_oxygen	ph_abga	pco2_abga	po2_abga	hco3_abga	sao2_abga
emergency_room_aumc	87	154	105	no	7.4	58.5048	42.7535	36
emergency_room_aumc	80	99	60	yes	7.49	35.2529	43.5036	26.8	0.76
emergency_room_aumc	89	163	93	no	7.44	50.2541	50.2541	33.9	0.87
emergency_room_aumc	83	129	62	no	7.36	39.7533	50.2541	22.4	0.84
emergency_room_aumc	88	153	93	no	7.45	39.7533	51.7543	27.4	0.89
emergency_room_aumc	84	148	83	yes	7.42	50.2541	52.5043	32.3	0.89
emergency_room_aumc	86	124	80	no	7.43	40.5033	53.2544	26.5	0.88
emergency_room_aumc	89	151	79	no	7.41	36.003	54.0044	22.5	0.9
emergency_room_aumc	63			yes	6.82	68.2556	55.5046	11.1	0.58
intensive_care_unit_aumc	90	125	66	yes	7.402	32.5527	57.0797	19.9	0.897
intensive_care_unit_aumc	95	157	72	yes	7.214	42.4535	58.3548	16.5	0.886
intensive_care_unit_aumc	93	117	63	yes	7.43	38.9282	59.0299	25.4	0.904
emergency_room_aumc	91	142	70	yes	7.44	38.2531	59.2549	25.5	0.91
emergency_room_aumc	89	106	65	yes	7.44	39.0032	59.2549	25.9	0.9
intensive_care_unit_aumc	96	175	76	yes	7.364	48.679	61.28	27.1	0.919
emergency_room_aumc	94	139	70	no	7.44	37.5031	61.5051	25.1	0.93
emergency_room_aumc	94	122	81	no	7.41	26.2522	61.5051	16.6	0.92
intensive_care_unit_aumc	96	184	83	yes	7.45	43.3536	61.8051	30.2	0.984
intensive_care_unit_aumc	91	116	58	yes	7.445	32.2527	62.9302	21.8	0.927
intensive_care_unit_aumc	91	132	70	yes	7.308	44.7787	63.4552	21.8	0.913
emergency_room_aumc	92	182	83	no	7.53	36.753	63.7552	30.3	0.96
emergency_room_aumc	93	113	72	yes	7.47	31.5026	63.7552	23	0.94
emergency_room_aumc	94	122	59	no	7.5	35.2529	64.5053	27.7	0.94
emergency_room_aumc	96	148	73	no	7.46	39.7533	65.2554	27.7	0.95
intensive_care_unit_aumc	95	117	52	yes	7.385	37.2031	65.4804	21.8	0.941
intensive_care_unit_aumc	93	101	56	yes	7.4	51.8293	65.5554	31.4	0.937
intensive_care_unit_aumc	95	113	63	yes	7.37	44.2536	66.0054	24.9	0.93
intensive_care_unit_aumc	92	143	74	yes	7.36	54.0044	66.7555	29.4	0.914
intensive_care_unit_aumc	96	106	50	yes	7.442	37.1281	66.9055	24.9	0.948
intensive_care_unit_aumc	93	147	66	yes	7.35	53.7794	68.0306	28.9	0.917
intensive_care_unit_aumc	98	137	60	yes	7.459	44.1036	68.1056	30.8	0.951
intensive_care_unit_aumc	95	158	57	yes	7.377	47.1789	68.4056	27.1	0.942
intensive_care_unit_aumc	95	114	51	yes	7.223	45.8288	68.4056	18.2	0.932
intensive_care_unit_aumc	96	150	59	yes	7.459	44.2536	69.0057	31	0.939
intensive_care_unit_aumc	95	122	68	yes	7.408	38.5532	69.2307	23.9	0.945
intensive_care_unit_aumc	95	133	70	yes	7.515	30.9775	69.9058	24.8	0.954
intensive_care_unit_aumc	94	99	47	yes	7.35	42.0035	69.9808	22.6	0.93
emergency_room_aumc	92	153	102	yes	7.37	45.7538	70.5058	26.4	0.95
intensive_care_unit_aumc	95	141	72	yes	7.505	32.7027	70.5808	25.6	0.957
intensive_care_unit_aumc	92	108	55	yes	7.271	78.0064	70.5808	34.8	0.917
emergency_room_aumc	89	113	80	yes	7.41	30.7525	72.0059	19.6	0.96
intensive_care_unit_aumc	99	150	61	yes	7.49	36.903	72.0059	27.9	0.988
intensive_care_unit_aumc	94	140	55	yes	7.38	60.0049	72.0059	34.2	0.94
intensive_care_unit_aumc	98	144	63	yes	7.459	43.6536	72.1559	30.6	0.946
intensive_care_unit_aumc	97	150	58	yes	7.436	47.4039	72.3059	31.4	0.939
intensive_care_unit_aumc	98	148	56	yes	7.405	50.2541	72.681	30.9	0.95
emergency_room_aumc	72	108	81	no	6.78	106.509	72.756	14.8	0.75
intensive_care_unit_aumc	96	146	62	yes	7.244	53.6294	72.906	22.4	0.951
intensive_care_unit_aumc	95	102	66	yes	7.44	34.5028	73.506	22.8	0.96
intensive_care_unit_aumc	100	175	81	yes	7.212	44.1786	74.1811	17.1	0.938
emergency_room_aumc	94	115	54	yes	7.5	24.752	74.2561	19.4	0.96
emergency_room_aumc	94			yes	6.92	66.7555	74.2561	14.9	0.92
intensive_care_unit_aumc	92	88	56	yes	7.395	38.5532	74.5561	23.1	0.943
intensive_care_unit_aumc	96	93	55	yes	7.366	42.7535	74.6311	23.9	0.961
intensive_care_unit_aumc	98	113	56	yes	7.44	47.0289	75.0062	31.1	0.95
emergency_room_aumc	98	129	77	no	7.49	34.5028	75.7562	26.2	0.97
intensive_care_unit_aumc	94	99	61	yes	7.407	37.7281	75.7562	23.3	0.949
intensive_care_unit_aumc	96	131	66	yes	7.332	65.1804	75.7562	33.5	0.946
intensive_care_unit_aumc	100	125	62	yes	7.45	45.7538	76.5063	24.4	0.96
intensive_care_unit_aumc	97	125	64	yes	7.42	39.0782	76.5063	24.9	0.966
intensive_care_unit_aumc	98	167	64	yes	7.373	45.9788	77.2564	26.1	0.959
intensive_care_unit_aumc	94	146	65	yes	7.344	58.4298	77.2564	31	0.949
intensive_care_unit_aumc	95	102	43	yes	7.292	40.2783	77.2564	18.8	0.94
emergency_room_aumc	97	141	84	yes	7.29	82.5068	78.0064	39.7	0.95
intensive_care_unit_aumc	96	150	84	yes	7.446	38.2531	78.0064	36
intensive_care_unit_aumc	96	124	62	yes	7.32	54.0044	78.0064	26.8	0.94
intensive_care_unit_aumc	98	90	55	yes	7.311	42.2285	78.0064	20.7	0.946
intensive_care_unit_aumc	92	110	52	yes	7.162	37.2781	78.0064	12.8	0.921
emergency_room_aumc	94	94	55	yes	7.29	41.2534	78.7565	19.8	0.95
emergency_room_aumc	84	83	40	yes	6.83	75.7562	78.7565	12.7	0.84
intensive_care_unit_aumc	96	116	92	yes	7.423	50.4792	78.7565	32.4	0.968
intensive_care_unit_aumc	95	103	53	yes	7.384	41.0284	78.7565	23.9	0.955
intensive_care_unit_aumc	99	105	61	yes	7.47	39.5283	79.5065	28.4	0.962
intensive_care_unit_aumc	99	134	69	yes	7.4	39.0782	79.5065	24	0.968
intensive_care_unit_aumc	100	140	60	yes	7.44	43.6536	80.2566	29.1	0.97
intensive_care_unit_aumc	97	136	60	yes	7.405	46.0538	80.2566	28.3	0.954
intensive_care_unit_aumc	98	117	64	yes	7.341	44.0286	80.2566	23.2	0.953
intensive_care_unit_aumc	98	144	74	yes	7.351	44.7787	81.0067	24.1
emergency_room_aumc	96	169	105	no	7.4	39.7533	81.7567	25.4	0.96
intensive_care_unit_aumc	95	110	53	yes	7.451	45.1537	81.7567	31	0.972
emergency_room_aumc	96	152	73	no	7.45	39.0032	82.5068	27.1	0.98
intensive_care_unit_aumc	97	151	85	yes	7.456	34.2028	82.5068	26.3	0.974
intensive_care_unit_aumc	100	127	68	yes	7.419	38.4782	82.5068	24.4	0.973
intensive_care_unit_aumc	95	97	58	yes	7.4	32.2527	82.5068	19.8	0.97
emergency_room_aumc	95	178	134	yes	7.42	45.0037	83.2568	28.2	0.97
intensive_care_unit_aumc	97	151	71	yes	7.474	41.9284	83.2568	30.5	0.972
intensive_care_unit_aumc	97	101	56	yes	7.394	50.7042	83.2568	30	0.967
intensive_care_unit_aumc	97	72	48	yes	7.382	40.0533	83.2568	23.2	0.96
intensive_care_unit_aumc	100	138	56	yes	7.422	47.8539	84.0069	30.6	0.962
intensive_care_unit_aumc	97	93	61	yes	7.412	36.378	84.0069	22.7	0.973
intensive_care_unit_aumc	100	77	48	yes	7.427	43.2036	84.757	28	0.967
emergency_room_aumc	100	220	100	yes	7.37	44.2536	85.507	25.5	0.96
intensive_care_unit_aumc	98	115	73	yes	7.407	37.5781	85.507	23.2	0.958
emergency_room_aumc	97	129	70	yes	7.23	37.5031	87.0072	15.6	0.96
intensive_care_unit_aumc	99	124	76	yes	7.445	41.9284	87.0072	28.4	0.983
intensive_care_unit_aumc	96	101	66	yes	7.293	43.0535	87.0072	20.2	0.961
intensive_care_unit_aumc	97	145	67	yes	7.451	40.6533	87.7572	27.9	0.974
intensive_care_unit_aumc	100	184	58	yes	7.407	39.0032	87.7572	24	0.972
intensive_care_unit_aumc	95	107	50	yes	7.321	36.003	87.7572	18.3	0.966
emergency_room_aumc	96	145	114	no	7.5	28.5023	89.2573	22.6	0.99
emergency_room_aumc	99	131	88	no	7.39	42.0035	89.2573	25.5	0.97
intensive_care_unit_aumc	96	103	48	yes	7.228	55.4296	89.2573	22.3	0.974
intensive_care_unit_aumc	97	98	63	yes	7.34	42.9785	90.0074	22.2	0.98
intensive_care_unit_aumc	97	128	66	yes	7.364	42.7535	90.7575	23.8	0.967
intensive_care_unit_aumc	99	117	67	yes	7.316	49.6541	90.7575	24.6	0.973
intensive_care_unit_aumc	96	135	68	yes	7.465	36.153	91.5075	25.7	0.985
intensive_care_unit_aumc	98	101	59	yes	7.451	37.9531	91.5075	25.8	0.981
emergency_room_aumc	96	92	55	yes		91.5075	92.2576		0.88
intensive_care_unit_aumc	100	120	55	yes	7.442	37.8781	92.2576	25.4	0.995
intensive_care_unit_aumc	95	115	49	yes	7.439	39.1532	92.2576	26.1
intensive_care_unit_aumc	98	170	65	yes	7.368	53.4044	93.0077	30	0.972
intensive_care_unit_aumc	97	102	59	yes	7.337	37.2781	94.5078	19.4	0.97
intensive_care_unit_aumc	96	91	58	yes	7.283	44.1036	94.5078	20.2	0.968
intensive_care_unit_aumc	95	90	64	yes		30.6025	94.5078		0.97
intensive_care_unit_aumc	97	145	80	yes	7.35	41.0284	95.0328	22.3	0.98
intensive_care_unit_aumc	96	98	49	yes	7.343	53.8544	95.2578	22.4	0.98
intensive_care_unit_aumc	98	132	65	yes	7.47	44.2536	96.0079	31.3	0.98
intensive_care_unit_aumc	97	128	61	yes	7.208	50.1791	96.0079	19.3	0.978
intensive_care_unit_aumc	100	167	62	yes	7.41	42.9035	96.758	26.8	0.978
emergency_room_aumc	100	80	60	no	7.57	23.2519	97.508	21.6	0.99
emergency_room_aumc	87	100	50	yes	6.85	110.259	98.2581		0.88
intensive_care_unit_aumc	100	125	62	yes	7.401	43.0535	98.2581	26.2	0.982
intensive_care_unit_aumc	100	88	56	yes	7.283	50.2541	98.2581	23.1	0.98
intensive_care_unit_aumc	100	172	74	yes	7.454	32.4777	99.0081	22.5	0.983
emergency_room_aumc	100	143	88	no	7.46	34.5028	100.508	24.5	0.97
emergency_room_aumc	94	138	94	no	7.4	45.0037	102.008	28	0.99
intensive_care_unit_aumc	100	79	70	yes	7.441	35.7779	102.758	24
intensive_care_unit_aumc	100	109	64	yes	7.43	44.0286	102.758	28.9	0.98
intensive_care_unit_aumc	98	118	60	yes	7.397	30.5275	102.758	18.4	0.983
intensive_care_unit_aumc	99	103	66	yes	7.359	42.7535	102.758	23.5	0.979
intensive_care_unit_aumc	100	108	49	yes	7.411	50.0291	103.509	31.2	0.973
intensive_care_unit_aumc	100	144	56	yes	7.411	50.0291	103.509	32.2	0.973
intensive_care_unit_aumc	92	115	58	yes	7.34	55.5046	103.509	29.3	0.98
emergency_room_aumc	100	157	116	yes	7.37	40.5033	105.009	23.2	0.99
intensive_care_unit_aumc	100	147	65	yes	7.358	39.9783	105.009	21.9	0.977
intensive_care_unit_aumc	100	152	54	yes	7.348	43.8036	105.009	23.4	0.978
intensive_care_unit_aumc	99	121	57	yes	7.37	43.5036	105.759	24.7	0.98
emergency_room_aumc	99	131	92	yes	7.29	61.5051	106.509	28.3	0.98
intensive_care_unit_aumc	99	138	59	yes	7.441	35.0279	106.509	23.4	0.99
intensive_care_unit_aumc	99	167	63	yes	7.441	35.0279	106.509	23.4	0.99
emergency_room_aumc	98	107	64	yes	7.21	48.0039	108.009	19.2	0.97
intensive_care_unit_aumc	100	102	56	yes	7.42	38.2531	108.009	24.4	0.99
intensive_care_unit_aumc	96	115	55	yes	7.398	31.8026	108.009	19.2	0.984
intensive_care_unit_aumc	98	88	50	yes	7.348	42.2285	108.009	22.6	0.976
emergency_room_aumc	96	130	80	yes	7.28	47.2539	108.759	22.2	0.98
intensive_care_unit_aumc	100	134	62	yes	7.434	44.2536	108.759	29.3	0.985
emergency_room_aumc	96	130	50	yes	7.39	54.7545	109.509	31.9	0.98
intensive_care_unit_aumc	100	120	61	yes	7.49	36.603	109.509	27.7	0.991
intensive_care_unit_aumc	100	94	85	yes	7.439	41.0284	109.509	27.4	0.985
intensive_care_unit_aumc	93	107	54	yes	7.433	32.4027	110.259	21.3	0.992
intensive_care_unit_aumc	100	102	55	yes	7.322	44.3286	110.259	22.3	0.979
intensive_care_unit_aumc	97	115	60	yes	7.308	48.979	110.259	23.9	0.983
emergency_room_aumc	97			yes	7.31	43.5036	111.009	21.2	0.98
emergency_room_aumc	100	150	120	yes	7.34	45.0037	111.759	24.2	0.98
emergency_room_aumc	96	127	76	no	7.22	51.7543	111.759	21.2	0.97
intensive_care_unit_aumc	100	97	59	yes	7.296	48.229	111.759	22.8	0.981
intensive_care_unit_aumc	100	119	61	yes	7.379	35.928	113.259	20.7	0.99
intensive_care_unit_aumc	96	144	62	yes	7.455	37.4281	114.009	25.9	0.993
intensive_care_unit_aumc	98	89	44	yes	7.327	43.6536	114.009	22.2	0.976
intensive_care_unit_aumc	99	96	46	yes	7.331	47.8539	116.26	24.6	0.983
emergency_room_aumc	97	125	77	no	7.3	48.754	117.01	24.3	0.98
intensive_care_unit_aumc	100	115	54	yes	7.35	33.0027	117.01	17.8	0.98
emergency_room_aumc	100	163	93	yes	7.38	41.2534	117.76	24	0.99
emergency_room_aumc	95	163	100	yes	7.15	56.2546	119.26	19.7	0.96
intensive_care_unit_aumc	100	120	62	yes	7.46	33.2277	119.26	23.3	0.992
intensive_care_unit_aumc	100	165	73	yes	7.481	34.2028	120.01	25.2
intensive_care_unit_aumc	100	112	59	yes	7.39	42.0035	120.985	24.7	0.99
intensive_care_unit_aumc	100	139	56	yes	7.42	36.153	121.51	23	0.987
emergency_room_aumc	98				7.42	36.753	122.26	23.6	0.99
emergency_room_aumc	100	147	115	yes	7.4	33.7528	123.01	21.2	0.99
intensive_care_unit_aumc	100	137	62	yes	7.4	42.1535	123.01	25.7	0.99
intensive_care_unit_aumc	100	140	48	yes	7.279	70.9558	123.01	32.2	0.986
intensive_care_unit_aumc	100	190	75	yes	7.428	45.4537	123.76	29.5	0.987
intensive_care_unit_aumc	100	99	43	yes	7.34	42.0035	124.51	21.6
intensive_care_unit_aumc	98	114	63	yes	7.412	35.4029	125.26	22.1	0.992
intensive_care_unit_aumc	97	115	49	yes	7.429	31.6526	126.01	20.6	0.992
emergency_room_aumc	100	210	61	no	7.38	44.2536	128.261	25.3	0.98
intensive_care_unit_aumc	100	118	64	yes	7.426	35.1029	129.011	22.7	0.989
intensive_care_unit_aumc	100	97	50	yes	7.36	42.9785	129.011	24	0.99
intensive_care_unit_aumc	100	116	55	yes	7.366	42.6785	131.261	23.9	0.986
emergency_room_aumc	99	147	90	no	7.65	18.7515	132.011	20.4	0.99
intensive_care_unit_aumc	100	101	70	yes	7.469	33.3777	132.011	23.09	0.993
intensive_care_unit_aumc	100	154	79	yes	7.455	34.6529	132.011	24	0.992
emergency_room_aumc	97	100	60	yes	7.33	37.5031	132.761	19.5	0.99
emergency_room_aumc	100	123	93	yes	7.42	27.7523	133.511	17.6	0.99
intensive_care_unit_aumc	98	155	74	yes	7.409	38.3282	133.511	23.7	0.984
intensive_care_unit_aumc	100	135	73	yes	7.322	44.6287	133.511	22.5	0.987
intensive_care_unit_aumc	100	87	42	yes	7.102	49.129	135.761	14.7	0.985
intensive_care_unit_aumc	94	89	47	yes	7.39	39.9783	138.011	23.5	0.99
intensive_care_unit_aumc	99	102	49	yes	7.39	42.7535	138.761	25.5	0.99
intensive_care_unit_aumc	100	76	62	yes	7.447	29.9275	141.012	20.4
intensive_care_unit_aumc	100	162	55	yes	7.356	72.981	141.012	39.8	0.995
intensive_care_unit_aumc	100	170	59	yes	7.289	39.6033	141.762	18.4	0.99
emergency_room_aumc	100	120	80	yes	7.38	45.0037	148.512	26.5	0.99
intensive_care_unit_aumc	100	150	69	yes	7.444	36.003	150.012	24.3	1
emergency_room_aumc	100	125	53	no	7.09	15.7513	154.513	3.6	0.99
emergency_room_aumc	99	129	78	yes	7.33	43.5036	156.763	23.1	0.99
emergency_room_aumc	100	117	99	yes	7.46	33.0027	165.014	23.1	0.99
emergency_room_aumc	99	150	90	yes	7.54	37.5031	168.764	31.3	0.99
emergency_room_aumc	100	115	71	no	7.25	53.2544	177.015	23.3	0.99
emergency_room_aumc	100	68	52	no	7.06	0	185.265		0.99
emergency_room_aumc	98	150	100	yes	7.23	48.0039	187.515	19.8	0.99
emergency_room_aumc	97	166	101	yes	7.38	42.7535	191.266	25.4	0.99
emergency_room_aumc	100	90	55	yes	7.4	40.5033	213.768	24.5	0.99
emergency_room_aumc	100	136	83	yes	7.36	42.0035	231.019	23.2	0.99
emergency_room_aumc	100	100	60	yes	7.37	44.2536	244.52	25.6	0.99
emergency_room_aumc	100	110	64	yes	6.98	65.2554	262.522	14.4	0.99
emergency_room_aumc	100	107	73	yes	7.31	26.2522	267.022	12.9	0.99
emergency_room_aumc	100	90	50	yes	7.07	34.5028	267.772	9.5	0.99
emergency_room_aumc	99	90	50	yes	7.13	45.0037	270.022	16.1	0.99
emergency_room_aumc	98	115	65	yes	7.29	39.0032	272.272	18.7	0.99
emergency_room_aumc	100	95	50	yes	7.16	51.7543	273.022	18.2	0.99
emergency_room_aumc	100	220	110	yes	7.49	32.2527	279.023	24.6	0.98
emergency_room_aumc	100	210	105	yes	7.37	37.5031	279.023	21.4	0.99
emergency_room_aumc	98	100	60	yes	6.93	123.01	290.274	24.5	0.98
emergency_room_aumc	100	105	75	yes	7.17	41.2534	294.024	15	0.99
emergency_room_aumc	100	135	80	no	7.45	39.7533	315.776	29.6	0.99
emergency_room_aumc	99	150	107	yes	7.06	47.2539	393.032	12.7	0.99
emergency_room_aumc	96			yes	7.15	45.0037	460.538	15.6	0.99
emergency_room_aumc	100			yes	6.98	50.2541	486.04	11.9	0.99

## Sheet: Patients PIA
inclusion_site	sex	age
intensive_care_unit_aumc	male	45
intensive_care_unit_aumc	female	51
intensive_care_unit_aumc	female	66
intensive_care_unit_aumc	male	74
intensive_care_unit_aumc	male	34
intensive_care_unit_aumc	female	65
intensive_care_unit_aumc	male	72
intensive_care_unit_aumc	male	43
intensive_care_unit_aumc	male	76
intensive_care_unit_aumc	male	70
intensive_care_unit_aumc	male	25
intensive_care_unit_aumc	male	53
intensive_care_unit_aumc	female	61
intensive_care_unit_aumc	male	76
intensive_care_unit_aumc	male	79
intensive_care_unit_aumc	female	76
intensive_care_unit_aumc	male	71
intensive_care_unit_aumc	male	51
intensive_care_unit_aumc	male	74
intensive_care_unit_aumc	female	69
intensive_care_unit_aumc	female	33
intensive_care_unit_aumc	female	67
intensive_care_unit_aumc	male	53
intensive_care_unit_aumc	male	51
intensive_care_unit_aumc	male	71
intensive_care_unit_aumc	male	77
intensive_care_unit_aumc	male	54
intensive_care_unit_aumc	male	77
intensive_care_unit_aumc	female	23
intensive_care_unit_aumc	male	33
intensive_care_unit_aumc	female	81
intensive_care_unit_aumc	female	75
intensive_care_unit_aumc	male	78
intensive_care_unit_aumc	male	76
intensive_care_unit_aumc	male	31
intensive_care_unit_aumc	male	55
intensive_care_unit_aumc	male	78
intensive_care_unit_aumc	male	48
intensive_care_unit_aumc	male	78
intensive_care_unit_aumc	male	71
intensive_care_unit_aumc	male	75
intensive_care_unit_aumc	male	63
intensive_care_unit_aumc	female	65
intensive_care_unit_aumc	female	61
intensive_care_unit_aumc	female	71
intensive_care_unit_aumc	female	38
intensive_care_unit_aumc	male	69
intensive_care_unit_aumc	female	83
intensive_care_unit_aumc	male	30
intensive_care_unit_aumc	male	67
intensive_care_unit_aumc	female	54
intensive_care_unit_aumc	female	70
intensive_care_unit_aumc	female	82
intensive_care_unit_aumc	male	70
intensive_care_unit_aumc	male	40
intensive_care_unit_aumc	male	79
intensive_care_unit_aumc	female	38
intensive_care_unit_aumc	male	61
intensive_care_unit_aumc	male	68
intensive_care_unit_aumc	male	75
intensive_care_unit_aumc	male	54
intensive_care_unit_aumc	male	83
intensive_care_unit_aumc	male	76
intensive_care_unit_aumc	male	64
intensive_care_unit_aumc	male	55
intensive_care_unit_aumc	male	57
intensive_care_unit_aumc	male	27
intensive_care_unit_aumc	male	77
emergency_room_aumc	female	82
emergency_room_aumc	male	41
emergency_room_aumc	female	75
emergency_room_aumc	male	69
emergency_room_aumc	male	61
emergency_room_aumc	female	56
emergency_room_aumc	female	91
emergency_room_aumc	male	47
emergency_room_aumc	male	59
emergency_room_aumc	female	86
emergency_room_aumc	female	69
emergency_room_aumc	female	81
emergency_room_aumc	male	63
emergency_room_aumc	female	25
emergency_room_aumc	female	77
emergency_room_aumc	male	60
emergency_room_aumc	female	65
emergency_room_aumc	female	61
emergency_room_aumc	female	20
emergency_room_aumc	female	88
emergency_room_aumc	male	68
emergency_room_aumc	male	46
emergency_room_aumc	male	60
emergency_room_aumc	male	63
emergency_room_aumc	female	72
emergency_room_aumc	male	77
emergency_room_aumc	male	72
emergency_room_aumc	male	75
emergency_room_aumc	female	73
emergency_room_aumc	female	71
emergency_room_aumc	male	61
emergency_room_aumc	male	61
emergency_room_aumc	female	46
emergency_room_aumc	female	71
emergency_room_aumc	male	67
emergency_room_aumc	female	25
emergency_room_aumc	female	71
emergency_room_aumc	male	25
emergency_room_aumc	male	66
emergency_room_aumc	male	28
emergency_room_aumc	male	43
emergency_room_aumc	female	88
emergency_room_aumc	male	52
emergency_room_aumc	male	70
emergency_room_aumc	male	59
emergency_room_aumc	female	70
emergency_room_aumc	female	85
emergency_room_aumc	male	59
emergency_room_aumc	male	61
emergency_room_aumc	male	96
emergency_room_aumc	female	76
emergency_room_aumc	male	59
emergency_room_aumc	female	95
emergency_room_aumc	male	63
emergency_room_aumc	male	78
emergency_room_aumc	male	56
emergency_room_aumc	male	65
emergency_room_aumc	male	66
emergency_room_aumc	female	89
emergency_room_aumc	male	55
emergency_room_aumc	male	69
emergency_room_aumc	female	70
emergency_room_aumc	male	60
emergency_room_aumc	male	61
emergency_room_aumc	female	31
emergency_room_aumc	male	74
emergency_room_aumc	male	77
emergency_room_aumc	male	42
emergency_room_aumc	male	88
emergency_room_aumc	female	34
emergency_room_aumc	male	38
emergency_room_aumc	male	33
emergency_room_aumc	male	87
emergency_room_aumc	male	32
emergency_room_aumc	female	86
emergency_room_aumc	male	66
emergency_room_aumc	male	65
emergency_room_aumc	male	72

## Sheet: Datapoints ROP
inclusion_site	spo2	systolic_blood_pressure	diastolic_blood_pressure	ph_abga	co2_abga	pao2_abga	hco3-_abga	be_abga	sao2_abga
aumc_pulmonary_function_department	95			7.42	30.0025	86.2571	22.2	-3
aumc_pulmonary_function_department	96	231	98	7.38	38.2531	96.0079	23.1	-2	97
aumc_pulmonary_function_department	97	176	74	7.42	41.2534	90.7575	29.1	2	97
aumc_pulmonary_function_department	97			7.4	30.7525	111.759	20.6	-5	98
aumc_pulmonary_function_department	98			7.4	38.2531	99.0081	24.2	0	98
aumc_pulmonary_function_department	98	180	84	7.4	38.2531	98.2581	23.3	-2	98
aumc_pulmonary_function_department	99	195	77	7.34	33.7528	113.259	19.1	-7	98
aumc_pulmonary_function_department	100	171	74	7.37	42.7535	105.759	23.6	-1	98
aumc_pulmonary_function_department	100	157	73	7.37	44.2536	108.009	24.8	0	98
aumc_pulmonary_function_department	95	270	110	7.34	32.2527	72.756	18	-8	94
aumc_pulmonary_function_department	99	175	90	7.47	35.2529	101.258	27.2	3	98
aumc_pulmonary_function_department	96	260	105	7.38	39.0032	77.2564	22.6	-2	95
aumc_pulmonary_function_department	99			7.4	26.2522	120.01	19.4	-6	98
aumc_pulmonary_function_department	99			7.37	36.003	111.009	21	-4	98
aumc_pulmonary_function_department	100			7.43	36.753	104.259	25.4	1	98
aumc_pulmonary_function_department	97			7.45	30.7525	116.26	23.7	-1	98
aumc_pulmonary_function_department	97			7.33	32.2527	114.759	18.6	-7	98
aumc_pulmonary_function_department	92	226	109	7.34	35.2529	102.758	19.8	-6	97
aumc_pulmonary_function_department	96	135	80	7.33	33.0027	113.259	18.8	-7.1	98
aumc_pulmonary_function_department	97	160	95	7.43	36.003	105.759	25.4	1	98
aumc_pulmonary_function_department	92	190	85	7.34	39.0032	104.259	21.4	-3.7	98
aumc_pulmonary_function_department	96	185	100	7.38	39.7533	99.7582	24	-0.6	98
aumc_pulmonary_function_department	98	157	76	7.38	30.7525	113.259	19.5	-6	98
aumc_pulmonary_function_department	97	157	81	7.34	36.003	99.7582	20.1	-5	97
aumc_pulmonary_function_department	98			7.39	39.7533	89.2573	24.4	0	97
aumc_pulmonary_function_department	96	130	90	7.39	33.0027	120.01	21.7	-3	98
aumc_pulmonary_function_department	97	120	80	7.41	37.5031	105.759	24.9	1	98
aumc_pulmonary_function_department	99	145	90	7.37	39.7533	99.7582	22.2	-3	97
aumc_pulmonary_function_department	95	150	75	7.34	36.003	99.0081	20.1	-5	97
aumc_pulmonary_function_department	96	115	60	7.3	36.003	108.009	18.6	-7	98
aumc_pulmonary_function_department	96	125	70	7.38	41.2534	98.2581	24.2	0	98
aumc_pulmonary_function_department	96			7.38	45.0037	89.2573	25.4	1	97
aumc_pulmonary_function_department	96			7.49	26.2522	84.0069	23.9	-1	97
aumc_pulmonary_function_department	92			7.36	29.2524	78.7565	18.6	-7	95
aumc_pulmonary_function_department	92			7.38	30.0025	75.0062	20	-5	95
aumc_pulmonary_function_department	96			7.34	30.0025	98.2581	18.2	-8	97
aumc_pulmonary_function_department	96			7.39	38.2531	87.7572	23.6	-1	97
aumc_pulmonary_function_department	96			7.33	39.7533	104.259	20.5	-5	97
aumc_pulmonary_function_department	95	250	130	7.32	41.2534	89.2573	21	-4	96
aumc_pulmonary_function_department	96	230	115	7.36	42.0035	95.2578	22.6	-2	97
aumc_pulmonary_function_department	95	240	100	7.37	36.753	81.0067	22.2	-3	96
aumc_pulmonary_function_department	96			7.34	36.753	96.758	21.1	-4	97
aumc_pulmonary_function_department	96	160	80	7.43	39.7533	84.0069	27.3	3	97
aumc_pulmonary_function_department	96	225	95	7.41	39.7533	92.2576	25.2	1	97
aumc_pulmonary_function_department	95			7.29	29.2524	123.76	16	-10	98
aumc_pulmonary_function_department	92			7.33	30.7525	105.759	18.1	-8	98
aumc_pulmonary_function_department	94			7.36	38.2531	102.758	22.3	-3	98
aumc_pulmonary_function_department	97			7.4	39.0032	102.758	24.5	0	98
aumc_pulmonary_function_department	99			7.43	29.2524	114.759	22.2	-3	98
aumc_pulmonary_function_department	98			7.42	30.7525	120.01	22	-3	98
aumc_pulmonary_function_department	99	140	100	7.41	30.7525	108.009	22.2	-3	98
aumc_pulmonary_function_department	96			7.35	32.2527	109.509	19.3	-6	98
aumc_pulmonary_function_department	95			7.41	38.2531	90.0074	25	1	97
aumc_pulmonary_function_department	95			7.43	39.7533	84.0069	26.4	2	96
aumc_pulmonary_function_department	97	250	100	7.41	32.2527	117.01	20.3	-3	98
aumc_pulmonary_function_department	96			7.45	35.2529	111.759	24.4	2	98
aumc_pulmonary_function_department	97	230	100	7.35	35.2529	108.009	19.2	-5	98
aumc_pulmonary_function_department	97	245	100	7.39	36.753	111.009	22.2	-2	98
aumc_pulmonary_function_department	97	130	85	7.41	36.753	98.2581	24.4	-0.1	98
aumc_pulmonary_function_department	96	185	90	7.4	38.2531	114.009	24.3	-0.2	98
aumc_pulmonary_function_department	99	145	75	7.44	30.7525	115.51	21	-1	98
aumc_pulmonary_function_department	99	185	85	7.45	35.2529	111.759	23.4	0	98
aumc_pulmonary_function_department	99	160	80	7.44	39.7533	97.508	26.7	2	98
aumc_pulmonary_function_department	99	130	75	7.39	45.0037	94.5078	27	2	97
aumc_pulmonary_function_department	91	160	95	7.27	27.0022	83.2568	12.3		95
aumc_pulmonary_function_department	91	180	105	7.39	29.2524	75.0062	17.6	-5	95
aumc_pulmonary_function_department	92	185	105	7.32	29.2524	78.0064	14.9	-9	95
aumc_pulmonary_function_department	93	140	90	7.46	30.0025	87.7572	21	-1	97
aumc_pulmonary_function_department	96	190	100	7.26	33.0027	111.759	15.1		97
aumc_pulmonary_function_department	96			7.21	35.2529	126.01	13.8		98
aumc_pulmonary_function_department	98	130	70	7.39	38.2531	114.009	22.9	-1	98
aumc_pulmonary_function_department	95	180	90	7.29	41.2534	104.259	19.7	-6	97
aumc_pulmonary_function_department	96	140	70	7.29	26.2522	116.26	12.6		98
aumc_pulmonary_function_department	97	150	90	7.38	30.0025	116.26	20.8	-3	98
aumc_pulmonary_function_department	93	190	100	7.3	30.0025	81.0067	14.6		95
aumc_pulmonary_function_department	95	190	90	7.37	33.7528	90.0074	19.5	-4	97
aumc_pulmonary_function_department	93			7.39	36.753	68.2556	22.2	-2	93
aumc_pulmonary_function_department	91			7.3	39.7533	75.0062	19.9	-6	94
aumc_pulmonary_function_department	92	220	100	7.31	42.7535	65.2554	21.7	-4	91
aumc_pulmonary_function_department	97			7.45	39.7533	99.7582	27.7	4	98
aumc_pulmonary_function_department	96	264	84	7.35	45.7538	103.509	25.2		97
aumc_pulmonary_function_department	96	240	80	7.38	47.2539	84.0069	27.6	2	96
aumc_pulmonary_function_department	94	289	99	7.35	48.754	81.0067	26.5	0	95
aumc_pulmonary_function_department	89	165	115	7.31	27.7523	87.7572	16.4	-10.4	96
aumc_pulmonary_function_department	94	115	75	7.39	33.7528	105.759	22.2	-2.7	98
aumc_pulmonary_function_department	87			7.36	48.0039	38.2531	26.8	1	68
aumc_pulmonary_function_department	79			7.34	48.754	48.754	26.7	1	82
aumc_pulmonary_function_department	94			7.38	50.2541	44.2536	29	2.5	86
aumc_pulmonary_function_department	96			7.36	36.003	99.0081	19.9	-5	97
aumc_pulmonary_function_department	89			7.38	38.2531	90.0074	21.7	-3	97
aumc_pulmonary_function_department	94			7.42	41.2534	90.0074	25.6	1	97
aumc_pulmonary_function_department	95	224	103	7.38	41.2534	90.7575	24	-1	97
aumc_pulmonary_function_department	97			7.28	29.2524	116.26	13.5		98
aumc_pulmonary_function_department	94	230	110	7.29	32.2527	87.7572	15.7	-9	96
aumc_pulmonary_function_department	98	165	105	7.45	33.7528	98.2581	23.2	1	98
aumc_pulmonary_function_department	96			7.37	36.753	90.7575	21.1	-3	97
aumc_pulmonary_function_department	93	155	80	7.37	47.2539	66.7555	27	2	93
aumc_pulmonary_function_department	77			7.36	48.0039	38.2531	26.8	1	68
aumc_pulmonary_function_department	95			7.34	48.754	48.754	26.7	1	82
aumc_pulmonary_function_department	78			7.38	50.2541	44.2536	29	3	79
aumc_pulmonary_function_department	98	160	80	7.37	39.7533	104.259	23.2	-2	98
aumc_pulmonary_function_department	97			7.4	41.2534	93.0077	24.8	0	97
aumc_pulmonary_function_department	98	140	80	7.4	42.7535	90.7575	26.4	2	97
aumc_pulmonary_function_department	96	199	104	7.45	35.2529	98.2581	23.4		98
aumc_pulmonary_function_department	96	213	103	7.43	38.2531	87.7572	24.2		97
aumc_pulmonary_function_department	94	213	103	7.39	38.2531	86.2571	22.8	-1	96
aumc_pulmonary_function_department	97			7.38	39.0032	99.7582	23.3	-1	97
aumc_pulmonary_function_department	97			7.42	31.5026	110.259	19.8	-2.8	98
aumc_pulmonary_function_department	97	154	68	7.39	32.2527	114.759	19.2	-4.7	98
aumc_pulmonary_function_department	98	161	81	7.44	33.7528	117.76	23.2	0.4	98
aumc_pulmonary_function_department	97	134	72	7.44	36.003	99.7582	24.4	1.3	98
aumc_pulmonary_function_department	97			7.38	32.2527	111.759	18.5	-5.1	97
aumc_pulmonary_function_department	96			7.36	33.0027	100.508	18.7	-5.2	97
aumc_pulmonary_function_department	97			7.37	36.003	102.008	21.1	-3.1	97
aumc_pulmonary_function_department	97			7.41	36.753	103.509	23.1	-0.6	98
aumc_pulmonary_function_department	84			7.37	42.0035	67.5056	24.4	-0.5	93
aumc_pulmonary_function_department	82			7.41	42.7535	54.7545	26.9	2.5	89
aumc_pulmonary_function_department	94			7.41	45.0037	77.2564	28.2	3.4	95
aumc_pulmonary_function_department	96	200	100	7.43	38.2531	105.009	25.8	2.3	98
aumc_pulmonary_function_department	97			7.38	42.7535	96.0079	25.7	1	97
aumc_pulmonary_function_department	95	150	70	7.4	44.2536	90.0074	27.3	2.7	97
aumc_pulmonary_function_department	96			7.35	30.0025	120.76	18.8	-7.1	98
aumc_pulmonary_function_department	95			7.36	32.2527	105.759	19.7	-5.9	98
aumc_pulmonary_function_department	96			7.41	35.2529	101.258	23.4	-1.3	98
aumc_pulmonary_function_department	97	170	90	7.25	33.7528	114.759	14.5	-11.7	98
aumc_pulmonary_function_department	96	148	99	7.43	39.0032	86.2571	25.2	1	97
aumc_pulmonary_function_department	85	206	110	7.25	44.2536	60.0049	18.7	-8.3	87
aumc_pulmonary_function_department	88	185	110	7.3	47.2539	48.754	22.5	-4.1	81
aumc_pulmonary_function_department	95			7.2	30.0025	106.509	11.7	-15	97
aumc_pulmonary_function_department	96	145	80	7.45	33.0027	102.758	23	0.5	94
aumc_pulmonary_function_department	89	205	104	7.24	33.0027	72.0059	14	-12.2	92
aumc_pulmonary_function_department	92	200	95	7.33	36.753	74.2561	19.6	-5.3	94
aumc_pulmonary_function_department	94	145	80	7.4	38.2531	92.2576	24	0.1	97
aumc_pulmonary_function_department	98	210	100	7.3	36.003	99.7582	17.8	-7.6	97
aumc_pulmonary_function_department	96	155	85	7.41	39.0032	89.2573	24.9	1	97
aumc_pulmonary_function_department	93	200	100	7.36	48.754	81.0067	27.8	2	95
aumc_pulmonary_function_department	97	140	80	7.47	35.2529	75.0062	25.5	3.1	96
aumc_pulmonary_function_department	98	185	90	7.34	38.2531	108.009	20.5	-4.4	97
aumc_pulmonary_function_department	96	215	100	7.33	44.2536	87.7572	23.3	-2.4	96
aumc_pulmonary_function_department	96			7.32	44.2536	89.2573	22.5	-3.4	96
aumc_pulmonary_function_department	95	196	96	7.42	32.2527	68.2556	20.7	-2.2	94
aumc_pulmonary_function_department	97	165	95	7.39	33.0027	93.7577	20.1	-3.3	97
aumc_pulmonary_function_department	96	175	89	7.41	33.7528	72.0059	21.7	-1.5	95
aumc_pulmonary_function_department	97	128	79	7.42	38.2531	81.0067	23.9	-0.4	96
aumc_pulmonary_function_department	97	231	100	7.41	32.2527	103.509	19.7	-3.8	98
aumc_pulmonary_function_department	97	170	85	7.37	32.2527	111.759	18.3	-5.4	98
aumc_pulmonary_function_department	97			7.41	33.0027	105.759	21	-2.2	98
aumc_pulmonary_function_department	97	145	90	7.42	39.0032	81.0067	25	1.2	96
aumc_pulmonary_function_department	98	140	70	7.34	29.2524	111.759	15.5	-8.7
aumc_pulmonary_function_department	99	125	80	7.45	33.7528	103.509	23.9	1.3
aumc_pulmonary_function_department	93	170	90	7.33	33.7528	97.508	18.3	-6.3
aumc_pulmonary_function_department	96	150	80	7.36	41.2534	100.508	22.9	-1.9
aumc_pulmonary_function_department	94			7.33	42.0035	77.2564	22.3	-3.2	94
aumc_pulmonary_function_department	91			7.41	45.7538	60.0049	29.3	4.4	91
aumc_pulmonary_function_department	86			7.38	45.7538	54.7545	27	1.4	88
aumc_pulmonary_function_department	87			7.38	45.7538	54.7545	25.3	-0.6	87
aumc_pulmonary_function_department	97	175	85	7.4	36.003	119.26	23.3	-1.5	98
aumc_pulmonary_function_department	97	230	100	7.43	39.0032	108.759	26.3	2	98
aumc_pulmonary_function_department	92	210	85	7.39	39.0032	114.009	24	-0.6	98
aumc_pulmonary_function_department	97	175	105	7.42	41.2534	105.759	27.4	3.3	98
aumc_pulmonary_function_department	85			7.42	27.0022	51.0042	17.8	-4.4	87
aumc_pulmonary_function_department	92			7.3	27.7523	77.2564	14.1	-10.5	94
aumc_pulmonary_function_department	75			7.36	29.2524	45.7538	16	-7.9	81
aumc_pulmonary_function_department	97			7.41	30.7525	93.0077	20	-2.9	97
aumc_pulmonary_function_department	90	130	90	7.43	23.2519	57.7548	15	-7	91
aumc_pulmonary_function_department	90			7.43	23.2519	62.2551	14.7	-7.2	93
aumc_pulmonary_function_department	87	104	80	7.46	24.752	51.0042	17.1	-2.7	89
aumc_pulmonary_function_department	95			7.36	35.2529	63.7552	19.9	-4.5	92
aumc_pulmonary_function_department	95			7.33	42.0035	72.756	21.4	-4.4	94
aumc_pulmonary_function_department	97			7.28	44.2536	81.7567	19.8	-6.8	95
aumc_pulmonary_function_department	94			7.28	45.7538	75.7562	21.2	-5.6	93
aumc_pulmonary_function_department	98			7.33	33.0027	109.509	16.6	-8.1	96
aumc_pulmonary_function_department	99	181	70	7.38	36.753	87.0072	21.1	-3.6	96
aumc_pulmonary_function_department	97	138	67	7.39	39.0032	81.0067	23	-1.7	96
aumc_pulmonary_function_department	94	166	87	7.39	44.2536	66.7555	26.3	1	93
aumc_pulmonary_function_department	90			7.32	45.0037	62.2551	22.5	-3.7	89
aumc_pulmonary_function_department	96	190	105	7.36	32.2527	128.261	19.7	-5.9	98
aumc_pulmonary_function_department	96	150	70	7.29	33.7528	114.759	17.4	-8.9	98
aumc_pulmonary_function_department	96	150	85	7.41	41.2534	95.2578	26.1	1.9	97
aumc_pulmonary_function_department	96	200	90	7.38	42.0035	102.008	24.4	-0.1	98
aumc_pulmonary_function_department	100			7.36	32.2527	102.008	17.8	-6.6	93
aumc_pulmonary_function_department	100	107	77	7.4	33.7528	99.7582	20.4	-3.4	93
aumc_pulmonary_function_department	79	155	80	7.45	36.753	42.7535	24.8	1	81
aumc_pulmonary_function_department	85	154	75	7.45	38.2531	45.7538	25.6	1.8	85
aumc_pulmonary_function_department	94	157	80	7.43	39.7533	69.7557	25.8	1.4	94
aumc_pulmonary_function_department	91	140	70	7.39	39.7533	66.0054	23.6	-1.2	92
aumc_pulmonary_function_department	90			7.37	48.754	53.2544	27.5	1.2	89
aumc_pulmonary_function_department	87			7.32	50.2541	51.7543	25.1	-2	86
aumc_pulmonary_function_department	80			7.32	51.7543	42.7535	26.3	-0.9	78
aumc_pulmonary_function_department	97	139	70	7.35	36.753	87.0072	20.8	-4.3	94
aumc_pulmonary_function_department	97	140	63	7.38	39.7533	81.0067	23.5	-1.4	94
aumc_pulmonary_function_department	96	216	89	7.4	41.2534	75.7562	24.7	-0.2	94
aumc_pulmonary_function_department	98	171	78	7.41	42.0035	69.0057	25.7	0.9	93
aumc_pulmonary_function_department	94			7.47	33.0027	63.7552	22.9	0	91
aumc_pulmonary_function_department	94			7.41	36.003	66.7555	22.5	-1.5	92
aumc_pulmonary_function_department	95	174	84	7.4	36.003	78.0064	21.6	-2.6	93
aumc_pulmonary_function_department	95	140	80	7.33	29.2524	122.26	17.7	-8.6	98
aumc_pulmonary_function_department	97	135	85	7.43	33.7528	104.259	24.1	-0.4	98
aumc_pulmonary_function_department	89	180	85	7.4	33.7528	96.758	22.7	-2.1	98
aumc_pulmonary_function_department	98			7.46	33.0027	80.2566	22.9	-0.2	91
aumc_pulmonary_function_department	97			7.39	35.2529	66.7555	20.7	-3.6	88
aumc_pulmonary_function_department	99			7.38	36.003	93.0077	20.4	-4.1	93
aumc_pulmonary_function_department	96			7.4	38.2531	63.7552	22.9	-1.5	88
aumc_pulmonary_function_department	98	225	85	7.45	35.2529	83.2568	23.8	0.4	97
aumc_pulmonary_function_department	97	197	80	7.41	35.2529	108.759	22	-2	97
aumc_pulmonary_function_department	99			7.44	39.7533	83.2568	26.2	2	96
aumc_pulmonary_function_department	97			7.43	36.753	84.0069	23.8	-0.2
aumc_pulmonary_function_department	98			7.46	39.0032	78.0064	27.1	3.2
aumc_pulmonary_function_department	98	145	75	7.46	36.003	83.2568	25.1	1.6	96
aumc_pulmonary_function_department	97	165	79	7.44	36.753	69.0057	24.6	0.7	94
aumc_pulmonary_function_department	91	192	85	7.44	39.0032	63.7552	25.7	1.6	94
aumc_pulmonary_function_department	91	202	95	7.42	41.2534	57.0047	25.6	1	93
aumc_pulmonary_function_department	100	184	74	7.48	27.0022	111.009	19.8	-2.1	98
aumc_pulmonary_function_department	99	175	89	7.51	29.2524	99.7582	22.2	0.4	98
aumc_pulmonary_function_department	100	175	89	7.46	30.7525	96.0079	21.7	-1.1	98
aumc_pulmonary_function_department	100	145	61	7.46	36.003	81.7567	24.8	1.4	97
aumc_pulmonary_function_department	95			7.45	41.2534	68.2556	27.8	3.4	94
aumc_pulmonary_function_department	98			7.38	42.7535	81.0067	24.9	0	94
aumc_pulmonary_function_department	97			7.4	44.2536	66.0054	26.8	1.8	94
aumc_pulmonary_function_department	96			7.39	45.0037	60.755	26.6	1.7	94
aumc_pulmonary_function_department	88	95	85	7.39	42.0035	54.0044	25	0	89
aumc_pulmonary_function_department	83	130	93	7.31	45.0037	53.2544	21.8	-4.5	86
aumc_pulmonary_function_department	81	125	100	7.34	45.7538	48.754	23.9	-2.2	83
aumc_pulmonary_function_department	82	125	100	7.32	47.2539	47.2539	23.4	-3	82
aumc_pulmonary_function_department	96			7.34	42.0035	104.259	22.3	-3.4	96
aumc_pulmonary_function_department	90	101	72	7.42	42.0035	69.7557	26.4	1.7	94
aumc_pulmonary_function_department	84	135	88	7.34	44.2536	50.2541	22.8	-3.1	83
aumc_pulmonary_function_department	83	126	82	7.3	45.0037	63.0052	21.7	-4.8	90
aumc_pulmonary_function_department	85	137	89	7.33	47.2539	48.0039	24	-2.3	81
aumc_pulmonary_function_department	96	165	90	7.46	35.2529	87.7572	26.2	2	97
aumc_pulmonary_function_department	92	211	95	7.32	39.7533	66.7555	20.1	-5.2	92
aumc_pulmonary_function_department	93			7.35	35.2529	69.7557	18.5	-6.1	93
aumc_pulmonary_function_department	92	163	100	7.41	36.003	69.0057	22.4	-1.6	93
aumc_pulmonary_function_department	86	185	110	7.41	36.753	50.2541	22.6	-1.6	86
aumc_pulmonary_function_department	74	166	85	7.45	27.0022	38.2531	18.6	-3.7	74
aumc_pulmonary_function_department	77	127	67	7.42	27.7523	72.756	17.7	-5.1	81
aumc_pulmonary_function_department	78			7.47	29.2524	39.7533	21.1	-1.3	78
aumc_pulmonary_function_department	86			7.49	30.0025	51.0042	22.3	0	89
aumc_pulmonary_function_department	98	181	77	7.43	36.003	101.258	23.4	-0.3	98
aumc_pulmonary_function_department	95			7.4	36.003	92.2576	22	-2.2	97
aumc_pulmonary_function_department	97			7.43	36.753	84.757	23.6	-0.4	97
aumc_pulmonary_function_department	98	154	70	7.43	38.2531	81.0067	24.7	0.5	96
aumc_pulmonary_function_department	96	151	62	7.45	33.7528	87.0072	22.9	-0.5	97
aumc_pulmonary_function_department	97			7.39	36.003	92.2576	21.6	-2.8	97
aumc_pulmonary_function_department	98	185	77	7.38	36.003	116.26	20.6	-4	98
aumc_pulmonary_function_department	95			7.39	41.2534	86.2571	24	-1	97
aumc_pulmonary_function_department	89	221	87	7.43	36.753	54.7545	23.6	-0.4	88
aumc_pulmonary_function_department	95	209	78	7.39	36.753	69.0057	22.2	-2.2	92
aumc_pulmonary_function_department	94	170	63	7.43	39.0032	75.0062	25.3	1.1	94
aumc_pulmonary_function_department	89	221	80	7.43	39.0032	57.0047	25.2	1.1	89
aumc_pulmonary_function_department	96	200	100	7.38	27.7523	107.259	19.2	-6.5	98
aumc_pulmonary_function_department	96	160	70	7.31	27.7523	128.261	16.3	-10.5	98
aumc_pulmonary_function_department	96	120	70	7.46	30.0025	107.259	24.1	-0.5	98
aumc_pulmonary_function_department	96	180	75	7.4	35.2529	99.7582	23	-1.8	98
aumc_pulmonary_function_department	84	192	94	7.42	33.7528	50.2541	22.4	-2.2	88
aumc_pulmonary_function_department	86			7.36	35.2529	54.0044	21.7	-5	88
aumc_pulmonary_function_department	96	172	82	7.35	36.003	99.0081	19.6	-7.2	97
aumc_pulmonary_function_department	90			7.43	36.753	57.7548	22.5	-1.3	92
aumc_pulmonary_function_department	100	144	83	7.5	21.7518	143.262	16.4	-4.6	96
aumc_pulmonary_function_department	100	158	93	7.51	24.002	135.761	19.1	-2.2	96
aumc_pulmonary_function_department	100			7.48	24.752	134.261	17.9	-3.9	96
aumc_pulmonary_function_department	98			7.43	33.7528	141.012	21.9	-1.8	96
aumc_pulmonary_function_department	92	178	90	7.48	29.2524	60.0049	21.1	-1.2	92
aumc_pulmonary_function_department	95	148	75	7.44	29.2524	74.2561	19.4	-3.3	95
aumc_pulmonary_function_department	97	130	71	7.52	30.0025	83.2568	23.6	1.6	96
aumc_pulmonary_function_department	94			7.48	33.0027	63.7552	23.8	0.9	93
aumc_pulmonary_function_department	95	121	83	7.4	44.2536	101.258	26.8	1.7	98
aumc_pulmonary_function_department	96	150	88			99.7582			97
aumc_pulmonary_function_department	82	152	80	7.4	35.2529	48.0039	21.1	-2.4	85
aumc_pulmonary_function_department	76	167	88	7.4	36.003	41.2534	21.6	-2.2	75
aumc_pulmonary_function_department	88	206	80	7.39	36.753	57.7548	21.5	-2.5	91
aumc_pulmonary_function_department	83	151	78	7.35	38.2531	53.2544	20.9	-3.7	85
aumc_pulmonary_function_department	96	160	85	7.4	30.7525	135.011	21.1	-4.2	99
aumc_pulmonary_function_department	96	160	85	7.44	33.7528	104.259	24.9	0.4	98
aumc_pulmonary_function_department	97	150	80	7.42	36.753	126.01	25.1	0.6	99
aumc_pulmonary_function_department	96	175	80	7.38	38.2531	108.009	22.8	-2	98
aumc_pulmonary_function_department	98	200	92	7.42	36.753	90.0074	24	0.4	96
aumc_pulmonary_function_department	97			7.4	39.0032	93.7577	23.7	-0.4	96
aumc_pulmonary_function_department	99	171	82	7.45	39.7533	96.758	27.4	3.7	97
aumc_pulmonary_function_department	97	163	90	7.44	42.0035	94.5078	28	3.9	97
aumc_pulmonary_function_department	92			7.34	42.0035	84.0069	21.9	-3.2	95
aumc_pulmonary_function_department	95	153	135	7.36	45.0037	75.7562	24.5	-0.6	95
aumc_pulmonary_function_department	99	154	87	7.45	32.2527	135.011	21.8	-1	100
aumc_pulmonary_function_department	100	193	91	7.44	33.0027	126.01	21.7	-1.3	100
aumc_pulmonary_function_department	100	168	82	7.41	33.7528	122.26	21	-2.4	99
aumc_pulmonary_function_department	83			7.48	27.0022	48.754	19.9	-2.3
aumc_pulmonary_function_department	89	203	118	7.49	27.7523	60.755	20.9	-1.3
aumc_pulmonary_function_department	85	133	73	7.48	27.7523	51.7543	20.6	-1.7
aumc_pulmonary_function_department	84	145	82	7.46	27.7523	56.2546	19.8	-2.6
aumc_pulmonary_function_department	98	191	59	7.48	35.2529	96.0079	25.8	3	98
aumc_pulmonary_function_department	99	129	57	7.48	35.2529	93.7577	25.4	2.6	98
aumc_pulmonary_function_department	95	134	49	7.47	36.003	68.2556	25.7	2.7	94
aumc_pulmonary_function_department	96			7.47	36.753	69.7557	26.3	3.2	95
aumc_pulmonary_function_department	94	170	90	7.42	38.2531	84.0069	25.2	0.8	96
aumc_pulmonary_function_department	94	185	85	7.31	38.2531	92.2576	19.1	-6.6	96
aumc_pulmonary_function_department	91	195	95	7.38	39.7533	72.756	23.6	-1	94
aumc_pulmonary_function_department	87	210	105	7.29	48.0039	62.2551	21.3	-3.6	89
aumc_pulmonary_function_department	97	203	83	7.41	33.0027	96.758	20.6	-2.8	97
aumc_pulmonary_function_department	95	139	86	7.45	33.7528	75.7562	23.1	0.1	96
aumc_pulmonary_function_department	94			7.4	35.2529	74.2561	21.4	-2.2	95
aumc_pulmonary_function_department	94	209	88	7.42	36.003	80.2566	22.4	-1.1	96
aumc_pulmonary_function_department	99	223	101	7.34	30.0025	120.01	15.9	-8.2	98
aumc_pulmonary_function_department	99			7.4	33.7528	90.7575	20.3	-3.2	97
aumc_pulmonary_function_department	98	223	101	7.33	36.003	95.2578	18.2	-6.5	97
aumc_pulmonary_function_department	98	177	83	7.37	36.753	98.2581	20.9	-3.4	97
aumc_pulmonary_function_department	83	161	79	7.47	30.0025	57.7548	21.9	-0.1	91
aumc_pulmonary_function_department	82	167	80	7.47	30.0025	45.7538	21.8	-0.4	82
aumc_pulmonary_function_department	99			7.33	33.0027	123.01	16.7	-7.8	98
aumc_pulmonary_function_department	100			7.39	33.7528	114.759	20	-3.7	98
aumc_pulmonary_function_department	99	103	77	7.44	38.2531	108.759	25.9	2.2	98
aumc_pulmonary_function_department	100	174	82	7.41	41.2534	105.009	25.4	1.1	98
aumc_pulmonary_function_department	99	148	68	7.46	32.2527	96.0079	22.4	-0.4	98
aumc_pulmonary_function_department	99	134	69	7.42	35.2529	87.7572	22.2	-1.3	97
aumc_pulmonary_function_department	100	138	69	7.4	36.753	107.259	22.5	-1.3	98
aumc_pulmonary_function_department	100	152	70	7.37	38.2531	132.761	21.2	-3.2	98
aumc_pulmonary_function_department	100	138	69	7.37	39.0032	114.759	22	-2.5	98
aumc_pulmonary_function_department	99	152	77	7.39	39.7533	102.758	23.9	-0.4	98
aumc_pulmonary_function_department	99			7.33	29.2524	117.76	14.7	-9.4	98
aumc_pulmonary_function_department	99	195	88	7.36	32.2527	102.758	17.5	-6.3	98
aumc_pulmonary_function_department	100	167	80	7.43	36.003	105.009	23.3	-0.1	98
aumc_pulmonary_function_department	99	141	82	7.43	36.753	99.7582	23.9	0.4	98
aumc_pulmonary_function_department	94	180	80	7.36	30.7525	102.008	19.2	-6.5	98
aumc_pulmonary_function_department	96	170	85	7.41	32.2527	105.759	22.3	-2.6	98
aumc_pulmonary_function_department	94	190	85	7.3	32.2527	99.7582	17.4	-9	97
aumc_pulmonary_function_department	95	190	85	7.37	35.2529	87.0072	21.1	-3.9	96
aumc_pulmonary_function_department	100	117	80	7.34	27.0022	113.259	14.1	-9.9	98
aumc_pulmonary_function_department	99	117	80	7.42	36.753	93.7577	23.5	-0.1	98
aumc_pulmonary_function_department	99	105	73	7.39	32.2527	111.759	18.9	-4.5	98
aumc_pulmonary_function_department	99	105	73	7.4	35.2529	105.009	21.3	-2.3	98
aumc_pulmonary_function_department	94	141	73	7.32	27.0022	75.0062	13.6	-10.7	94
aumc_pulmonary_function_department	96			7.43	27.7523	69.0057	18.5	-4	95
aumc_pulmonary_function_department	89	152	93	7.44	27.7523	51.7543	18.5	-3.8	90
aumc_pulmonary_function_department	82	193	100	7.36	29.2524	47.2539	15.8	-7.8	80
aumc_pulmonary_function_department	97	183	100	7.5	33.0027	120.76	28.3	4.2	99
aumc_pulmonary_function_department	95	235	95	7.45	36.753	104.259	26.9	2.8	98
aumc_pulmonary_function_department	96			7.37	36.753	101.258	22.2	-2.7	98
aumc_pulmonary_function_department	95			7.37	41.2534	87.0072	23.4	-1.3	96
aumc_pulmonary_function_department	95	195	70	7.36	32.2527	105.009	19.7	-5.9	98
aumc_pulmonary_function_department	96	165	80	7.34	33.0027	107.259	19	-6.8	98
aumc_pulmonary_function_department	96	150	90	7.43	38.2531	111.759	26	1.7	98
aumc_pulmonary_function_department	95	185	85	7.39	39.0032	98.2581	23.9	-0.7	97
aumc_pulmonary_function_department	97	190	85	7.34	32.2527	132.011	18.8	-7	98
aumc_pulmonary_function_department	93	200	85	7.36	33.7528	129.761	20.6	-4.8	98
aumc_pulmonary_function_department	96	170	85	7.44	36.753	131.261	26	1.7	99
aumc_pulmonary_function_department	95	200	90	7.44	38.2531	96.758	26.8	2.6	98
aumc_pulmonary_function_department	96	220	70	7.36	26.2522	93.7577	17.6	-8.7	97
aumc_pulmonary_function_department	95	120	55	7.49	27.0022	84.757	24.5	0	97
aumc_pulmonary_function_department	95	200	50	7.41	27.0022	90.0074	20.1	-5.4	97
aumc_pulmonary_function_department	94	185	85	7.45	30.0025	96.758	23.5	-1.1	97
aumc_pulmonary_function_department	95	190	95	7.37	33.0027	104.259	20.5	-4.8	98
aumc_pulmonary_function_department	94	210	100	7.38	35.2529	87.7572	21.9	-3.1	97
aumc_pulmonary_function_department	94	190	95	7.42	36.753	84.757	25	0.6	97
aumc_pulmonary_function_department	96	160	95	7.42	38.2531	95.2578	24.9	0.5	97
aumc_pulmonary_function_department	95	160	75	7.43	39.0032	81.0067	26.4	2	96
aumc_pulmonary_function_department	95	220	85	7.39	42.0035	81.7567	25.3	1	96
aumc_pulmonary_function_department	95	250	100	7.31	45.0037	87.0072	21.5	-4	96
aumc_pulmonary_function_department	96	180	90	7.35	39.7533	92.2576	22	-3	97
aumc_pulmonary_function_department	97	145	75	7.42	42.0035	92.2576	26.9	3	97
aumc_pulmonary_function_department	95	200	95	7.39	42.0035	78.0064	24.8	0	95
aumc_pulmonary_function_department	93	220	85	7.32	45.7538	75.0062	22.5	-2	94
aumc_pulmonary_function_department	96	170	80	7.36	29.2524	108.009	18.8	-7	98
aumc_pulmonary_function_department	95			7.38	30.7525	75.7562	20.3	-5	95
aumc_pulmonary_function_department	96	150	85	7.45	33.0027	93.7577	25.1	1	98
aumc_pulmonary_function_department	95	185	85	7.41	33.0027	69.0057	22.7	-2	94
aumc_pulmonary_function_department	96			7.36	26.2522	115.51	17.2	-9	98
aumc_pulmonary_function_department	96			7.39	29.2524	108.759	19.8	-6	98
aumc_pulmonary_function_department	97			7.44	30.7525	129.761	23.3	-2	99
aumc_pulmonary_function_department	96	165	70	7.33	29.2524	116.26	17.3	-9	98
aumc_pulmonary_function_department	97	175	75	7.33	30.0025	117.76	17.7	-8.6	98
aumc_pulmonary_function_department	98	155	75	7.42	33.7528	123.76	24	-1	99
aumc_pulmonary_function_department	97	180	80	7.38	35.2529	113.259	21.9	-3.2	98
aumc_pulmonary_function_department	97			7.35	38.2531	106.509	21.7	-3	98
aumc_pulmonary_function_department	96	200	85	7.4	39.7533	94.5078	25.2	1	97
aumc_pulmonary_function_department	97	265	95	7.36	39.7533	108.009	22.7	-2	98
aumc_pulmonary_function_department	95	160	90	7.45	33.0027	102.758	25	1	98
aumc_pulmonary_function_department	93	220	90	7.36	38.2531	96.0079	22	-3	97
aumc_pulmonary_function_department	95	190	70	7.35	32.2527	97.508	19.1	-7	97
aumc_pulmonary_function_department	94	120	70	7.45	36.003	87.7572	26.6	2	97
aumc_pulmonary_function_department	93	230	110	7.38	35.2529	83.2568	21.7	-3	96
aumc_pulmonary_function_department	95	185	90	7.46	36.003	89.2573	27.2	3	97
aumc_pulmonary_function_department	88	215	100	7.38	39.0032	59.2549	23.1	-1	90
aumc_pulmonary_function_department	91	175	76	7.4	29.2524	65.2554	20.2	-5	93
aumc_pulmonary_function_department	98	135	70	7.35	33.0027	111.009	19.6	-6	98
aumc_pulmonary_function_department	98	130	75	7.42	33.7528	110.259	23.5	-1	98
aumc_pulmonary_function_department	95			7.37	33.0027	99.0081	20.4	-5	97
aumc_pulmonary_function_department	97	152	92	7.44	36.003	89.2573	25.7	1	97
aumc_pulmonary_function_department	83			7.33	30.0025	101.258	17.8	-8	97
aumc_pulmonary_function_department	96			7.29	30.7525	108.009	16.6	-10	98
aumc_pulmonary_function_department	95	180	80	7.43	32.2527	132.011	22.9	-2	99
aumc_pulmonary_function_department	97	145	80	7.4	36.003	105.759	23.3	-1	98
aumc_pulmonary_function_department	95	210	84	7.26	35.2529	84.0069	15.4		95
aumc_pulmonary_function_department	97	131	75	7.39	36.003	92.2576	22.9	-2	97
aumc_pulmonary_function_department	89	210	90	7.43	38.2531	75.7562	26.2	3	95
aumc_pulmonary_function_department	95	146	94	7.44	39.0032	75.0062	26.9	3	95
aumc_pulmonary_function_department	85			7.4	39.0032	51.0042	24.2		86
aumc_pulmonary_function_department	95			7.38	39.7533	87.7572	24.1	0	97
aumc_pulmonary_function_department	87			7.39	39.7533	53.2544	24.1		87
aumc_pulmonary_function_department	96	140	60	7.31	33.0027	111.009	17.8	-8	98
aumc_pulmonary_function_department	98	120	70	7.39	38.2531	104.259	23.2	-2	98
aumc_pulmonary_function_department	96			7.43	32.2527	75.7562	23.5	-1	96
aumc_pulmonary_function_department	95			7.4	35.2529	82.5068	22.6	-2	96
aumc_pulmonary_function_department	96	184	96	7.47	36.753	80.2566	27.7	4	97
aumc_pulmonary_function_department	95			7.35	42.0035	87.7572	23	-8	96
aumc_pulmonary_function_department	97	120	60	7.52	27.0022	120.76	25.9	2	99
aumc_pulmonary_function_department	95	190	80	7.39	29.2524	112.509	19.7	-6	98
aumc_pulmonary_function_department	94	190	80	7.4	32.2527	76.5063	21.7	-3	95
aumc_pulmonary_function_department	98	140	70	7.41	26.2522	118.51	19.6	-6	98
aumc_pulmonary_function_department	97	230	90	7.4	29.2524	112.509	20.6	-5	98
aumc_pulmonary_function_department	97	145	85	7.42	32.2527	96.0079	22.1	-3	98
aumc_pulmonary_function_department	98	165	85	7.48	32.2527	105.759	26.4	2	98
aumc_pulmonary_function_department	94	195	90	7.38	36.003	107.259	22.2	-3	98
aumc_pulmonary_function_department	93	150	60	7.49	39.0032	68.2556	30.9	7	95
aumc_pulmonary_function_department	94	235	80	7.42	39.7533	80.2566	26.4	2	96
aumc_pulmonary_function_department	96			7.38	41.2534	94.5078	24.1	-1	97
aumc_pulmonary_function_department	97			7.44	42.0035	81.7567	28.7	5	96
aumc_pulmonary_function_department	98	165	73	7.37	30.7525	114.009	19.6	-6	98
aumc_pulmonary_function_department	97	128	71	7.35	38.2531	78.0064	21.5	-4	95
aumc_pulmonary_function_department	95	130	80	7.41	35.2529	77.2564	23.4	-1	95
aumc_pulmonary_function_department	96	135	70	7.32	35.2529	96.0079	18.7	-7	96
aumc_pulmonary_function_department	90	200	90	7.31	41.2534	63.0052	20.1	-5	90
aumc_pulmonary_function_department	95	200	65	7.41	41.2534	75.7562	25.9	2	95
aumc_pulmonary_function_department	94	200	80	7.36	42.7535	78.0064	23.8	-0.7	95
aumc_pulmonary_function_department	95	260	90	7.32	45.0037	80.2566	22.2	-2.7	95
aumc_pulmonary_function_department	96	183	82	7.38	33.0027	91.5075	22.4	-3	97
aumc_pulmonary_function_department	95	162	76	7.42	36.753	81.0067	24.5	0	96
aumc_pulmonary_function_department	97	190	80	7.42	30.7525	138.011	22.4	-3	99
aumc_pulmonary_function_department	98	130	70	7.44	36.003	107.259	25.2	1	98
aumc_pulmonary_function_department	96	215	75	7.23	38.2531	102.758	16.1	-10	97
aumc_pulmonary_function_department	95	180	80	7.41	39.7533	87.0072	25.9	2	97
aumc_pulmonary_function_department	94	290	90	7.28	42.7535	90.7575	19.3	-6	96
aumc_pulmonary_function_department	98	290	95	7.45	30.7525	114.009	24	-1	98
aumc_pulmonary_function_department	96	250	80	7.39	32.2527	114.759	21	-4	98
aumc_pulmonary_function_department	98	180	80	7.4	39.0032	96.0079	24.5	0	97
aumc_pulmonary_function_department	96	194	84	7.32	39.7533	84.757	20.5	-5	96
aumc_pulmonary_function_department	96	141	83	7.41	42.0035	92.2576	26.8	3	97
aumc_pulmonary_function_department	96			7.41	39.7533	83.2568	24.6	0	96
aumc_pulmonary_function_department	95			7.32	42.0035	86.2571	20.5	-5	96
aumc_pulmonary_function_department	97			7.3	39.0032	93.0077	19.1	-7	96
aumc_pulmonary_function_department	91			7.29	39.7533	84.0069	18.8	-7	95
aumc_pulmonary_function_department	96			7.34	45.7538	84.757	23.2	-2	96
aumc_pulmonary_function_department	97			7.47	35.2529	81.0067	27.1	3	97
aumc_pulmonary_function_department	91			7.38	35.2529	54.7545	22.7	-2	88
aumc_pulmonary_function_department	89			7.35	36.003	53.2544	20.3	-5	87
aumc_pulmonary_function_department	99			7.47	36.003	83.2568	27.4	3	97
aumc_pulmonary_function_department	95			7.41	41.2534	54.7545	26.3	2	90
aumc_pulmonary_function_department	97			7.44	30.0025	108.009	23.1	-1.6	98
aumc_pulmonary_function_department	96			7.3	30.0025	111.759	16.7	-9.9	98
aumc_pulmonary_function_department	96			7.31	33.7528	90.0074	18.1	-7.9	96
aumc_pulmonary_function_department	97			7.4	36.003	98.2581	23.4	-1.3	98
aumc_pulmonary_function_department	98	177	80	7.39	35.2529	84.757	22.6	-2	96
aumc_pulmonary_function_department	97	240	90	7.35	39.0032	75.7562	21.4	-4	95
aumc_pulmonary_function_department	98	220	84	7.35	42.0035	78.7565	21.6	-3	95
aumc_pulmonary_function_department	93	184	72	7.41	36.003	68.2556	23.4	-1	94
aumc_pulmonary_function_department	97			7.39	36.003	83.2568	22	-3	96
aumc_pulmonary_function_department	95	180	65	7.43	38.2531	69.0057	24.8	0	94
aumc_pulmonary_function_department	98	170	66	7.42	39.7533	92.2576	26.3	2	97
aumc_pulmonary_function_department	98			7.47	41.2534	98.2581	30.4	7	98
aumc_pulmonary_function_department	98	150	57	7.42	42.0035	101.258	27.4	3	98
aumc_pulmonary_function_department	99	198	67	7.41	42.7535	99.0081	27.5	-3	98
aumc_pulmonary_function_department	98	225	80	7.4	33.7528	93.7577	22.4	-3	97
aumc_pulmonary_function_department	99	180	70	7.33	35.2529	97.508	19.2	-7	97
aumc_pulmonary_function_department	98	225	80	7.36	36.003	78.0064	21.2	-4	95
aumc_pulmonary_function_department	98	170	80	7.45	39.0032	81.0067	27.5	4	96
aumc_pulmonary_function_department	98			7.33	38.2531	90.7575	20.1	-5	97
aumc_pulmonary_function_department	97			7.32	42.0035	77.2564	21.2	-4	94
aumc_pulmonary_function_department	98	174	84	7.38	42.7535	78.0064	25.1	1	95
aumc_pulmonary_function_department	96	268	96	7.35	44.2536	78.0064	22.6	-2	95
aumc_pulmonary_function_department	96	275	115	7.39	33.0027	101.258	21.3	-4	98
aumc_pulmonary_function_department	95	199	110	7.42	35.2529	75.0062	23.7	-1	95
aumc_pulmonary_function_department	95	245	115	7.38	36.003	95.2578	22	-3	97
aumc_pulmonary_function_department	99			7.54	17.2514	111.009	21.3	-4	99
aumc_pulmonary_function_department	99	145	90	7.32	17.2514	114.759	13.5		98
aumc_pulmonary_function_department	97	180	100	7.32	18.7515	108.009	14.2		98
aumc_pulmonary_function_department	97	180	100	7.38	21.0017	108.009	16.6		98
aumc_pulmonary_function_department	96			7.26	29.2524	105.759	14.9	-13	97
aumc_pulmonary_function_department	96			7.43	33.0027	93.0077	24	-1	97
aumc_pulmonary_function_department	85			7.31	35.2529	56.2546	17.7	-8	86
aumc_pulmonary_function_department	92	150	90	7.39	36.003	62.2551	21.7	-3	92
aumc_pulmonary_function_department	95			7.42	35.2529	96.0079	23.9	-1	97
aumc_pulmonary_function_department	91	230	100	7.35	41.2534	72.0059	22.4	-2	94
aumc_pulmonary_function_department	96			7.31	42.0035	71.2559	20.7	-5	93
aumc_pulmonary_function_department	94			7.39	30.0025	84.0069	19.7	-6	96
aumc_pulmonary_function_department	91			7.38	30.7525	72.0059	20.5	-5	94
aumc_pulmonary_function_department	94			7.39	36.753	69.0057	23.1	-2	94
aumc_pulmonary_function_department	94			7.42	38.2531	68.2556	25.3	1	94
aumc_pulmonary_function_department	97	210	85	7.38	30.7525	105.009	20.4	-5	98
aumc_pulmonary_function_department	98	150	70	7.3	33.0027	112.509	17.5	-9	98
aumc_pulmonary_function_department	97	110	80	7.47	33.7528	100.508	26.8	3	98
aumc_pulmonary_function_department	97	190	85	7.39	39.0032	105.009	24.1	-1	98
aumc_pulmonary_function_department	96	140	90	7.42	30.7525	110.259	22.4	-2.5	98
aumc_pulmonary_function_department	96	140	80	7.3	30.7525	108.009	16.8	-9.8	98
aumc_pulmonary_function_department	93	200	80	7.35	36.003	86.2571	20.6	-4.7	98
aumc_pulmonary_function_department	94			7.27	36.003	81.7567	17	-9.4	95
aumc_pulmonary_function_department	96	180	90	7.41	38.2531	81.7567	18.4	-8
aumc_pulmonary_function_department	84	200	120	7.29	39.7533	47.2539	20.8	-4
aumc_pulmonary_function_department	98	160	85	7.41	41.2534	93.7577	24.8	0
aumc_pulmonary_function_department	94	160	85	7.34	41.2534	63.7552	23.8	-1
aumc_pulmonary_function_department	96	160	95	7.45	33.7528	107.259	28.5	1	98
aumc_pulmonary_function_department	97			7.41	36.753	95.2578	24.5	0	97
aumc_pulmonary_function_department	96	180	116	7.46	30.7525	89.2573	24.7	0	97
aumc_pulmonary_function_department	96	177	109	7.39	36.003	72.0059	22.7	-2	94
aumc_pulmonary_function_department	97			7.33	30.0025	116.26	17.4	-9	98
aumc_pulmonary_function_department	98			7.32	30.7525	110.259	17.5	-9	98
aumc_pulmonary_function_department	96			7.43	33.7528	96.758	24.2	0	98
aumc_pulmonary_function_department	98			7.41	33.7528	102.758	21.9	-3	98
aumc_pulmonary_function_department	94	140	81	7.38	45.0037	71.2559	25.3	1	94
aumc_pulmonary_function_department	96	170	90	7.31	48.754	93.7577	23.1	-2	97
aumc_pulmonary_function_department	92			7.28	51.7543	69.7557	22.2	-3	92
aumc_pulmonary_function_department	96	170	80	7.32	33.7528	96.0079	18.6	-7	97
aumc_pulmonary_function_department	92	180	80	7.36	38.2531	60.0049	21.6	-3	90
aumc_pulmonary_function_department	89	220	95	7.37	38.2531	57.0047	21.3	-4	89
aumc_pulmonary_function_department	96	145	75	7.4	41.2534	81.0067	24.4	0	96
aumc_pulmonary_function_department	97			7.31	39.0032	102.008	19.6	-6	97
aumc_pulmonary_function_department	97			7.36	39.7533	105.009	22.2	2.7	98
aumc_pulmonary_function_department	92			7.35	45.7538	89.2573	24.3	-0.2	96
aumc_pulmonary_function_department	92	215	100	7.38	33.7528	59.2549	21.5	-3	90
aumc_pulmonary_function_department	94			7.4	44.2536	69.7557	26	2	94
aumc_pulmonary_function_department	95			7.35	47.2539	81.0067	23.7	-1	95
aumc_pulmonary_function_department	90	190	90	7.33	54.7545	53.2544	24.9	1	84
aumc_pulmonary_function_department	92	215	90	7.37	44.2536	66.7555	22.8	-2	92
aumc_pulmonary_function_department	94	190	90	7.37	45.7538	71.2559	25.7	2	94
aumc_pulmonary_function_department	98	160	90	7.4	47.2539	93.0077	27.8	4	97
aumc_pulmonary_function_department	96	215	100	7.34	47.2539	108.759	23.3	-2	98
aumc_pulmonary_function_department	95			7.35	33.7528	108.009	20	-6	98
aumc_pulmonary_function_department	93	150	90	7.42	36.753	86.2571	24.9	1	97
aumc_pulmonary_function_department	93			7.33	36.753	87.7572	20.1	-5	96
aumc_pulmonary_function_department	93			7.39	39.7533	92.2576	24.3	0	97
aumc_pulmonary_function_department	97			7.32	35.2529	98.2581	18.7	-7	97
aumc_pulmonary_function_department	94			7.34	36.003	90.0074	19.9	-6	97
aumc_pulmonary_function_department	96	180	100	7.4	41.2534	93.0077	24.9	1	97
aumc_pulmonary_function_department	97	230	90	7.4	33.7528	114.009	22.4	-3	98
aumc_pulmonary_function_department	98			7.36	36.003	113.259	21.2	-4	98
aumc_pulmonary_function_department	98			7.37	41.2534	104.259	23.6	-1	98
aumc_pulmonary_function_department	97	200	100	7.38	44.2536	107.259	23.7	-1	98
aumc_pulmonary_function_department	97	210	90	7.35	39.0032	99.0081	21.2	-4	97
aumc_pulmonary_function_department	97	160	75	7.43	39.7533	87.7572	25.9	2	97
aumc_pulmonary_function_department	96	230	90	7.36	42.7535	81.7567	24.3	-1	96
aumc_pulmonary_function_department	95	235	100	7.35	42.7535	77.2564	23	-3	95
aumc_pulmonary_function_department	96	153	100	7.26	29.2524	99.0081	13.2	-10	96
aumc_pulmonary_function_department	93	221	101	7.26	36.753	84.757	17.7	-8	94
aumc_pulmonary_function_department	96			7.38	41.2534	87.7572	24.2	0	97
aumc_pulmonary_function_department	95	196	103	7.34	41.2534	87.7572	21.8	-4	96
aumc_pulmonary_function_department	94			7.46	32.2527	93.7577	22.1	-1	98
aumc_pulmonary_function_department	94			7.43	36.003	69.7557	23.4		95
aumc_pulmonary_function_department	93			7.41	36.753	68.2556	23.3	0	94
aumc_pulmonary_function_department	95	140	90	7.4	39.7533	74.2561	24.2	0	95
aumc_pulmonary_function_department	84	228	113	7.34	38.2531	47.2539	20.6	-4	81
aumc_pulmonary_function_department	92	173	95	7.33	38.2531	66.0054	19.7	-6	92
aumc_pulmonary_function_department	96	140	80	7.4	39.0032	90.0074	24.3	0	97
aumc_pulmonary_function_department	97	190	100	7.34	33.0027	111.759	17.8	-7	98
aumc_pulmonary_function_department	96	150	90	7.4	36.003	101.258	22.1	-2	98
aumc_pulmonary_function_department	94			7.31	36.003	137.261	18.3	-7	93
aumc_pulmonary_function_department	96	173	85	7.33	39.7533	92.2576	20.8	-5	97
aumc_pulmonary_function_department	91	208	82	7.35	36.753	102.008	20.6	-4	97
aumc_pulmonary_function_department	95			7.42	39.7533	87.7572	26	2	97
aumc_pulmonary_function_department	90	237	85	7.37	42.0035	72.0059	23.8	-1	94
aumc_pulmonary_function_department	88	252	90	7.33	42.7535	69.0057	22.4	-3	92
aumc_pulmonary_function_department	96			7.22	33.7528	107.259	13.7		97
aumc_pulmonary_function_department	96	240	115	7.27	35.2529	96.0079	15.9	-10	96
aumc_pulmonary_function_department	96	140	80	7.38	39.7533	84.757	23.8	-1	96
aumc_pulmonary_function_department	96	200	90	7.34	41.2534	95.2578	22.9	-3	97
aumc_pulmonary_function_department	96	190	90	7.29	36.003	96.758	16.9	-9	97
aumc_pulmonary_function_department	97			7.4	38.2531	84.0069	23.9	0	96
aumc_pulmonary_function_department	85	240	104	7.3	38.2531	51.7543	19.1	-7	84
aumc_pulmonary_function_department	93	200	90			62.2551	23.4	-2	91
aumc_pulmonary_function_department	98			7.55	20.2517	125.26	17.3	-3	99
aumc_pulmonary_function_department	99			7.54	20.2517	137.261	17.7	-1	99
aumc_pulmonary_function_department	97	146	88	7.48	26.2522	123.76	19.2	-2	99
aumc_pulmonary_function_department	98	151	88	7.39	36.753	90.0074	22	-2	97
aumc_pulmonary_function_department	90	150	80	7.47	27.0022	99.7582	18.6	-3	98
aumc_pulmonary_function_department	97	120	75	7.39	30.0025	127.51	18	-5	99
aumc_pulmonary_function_department	95	150	80	7.44	33.0027	93.7577	22.1	-1	97
aumc_pulmonary_function_department	97	235	100	7.35	36.753	102.758	20.3	-4	97
aumc_pulmonary_function_department	97	205	100	7.41	38.2531	92.2576	23.9	0	97
aumc_pulmonary_function_department	93	260	117	7.36	42.0035	71.2559	22.9	-3	94
aumc_pulmonary_function_department	95	150	75	7.41	35.2529	84.757	22.1	-1	97
aumc_pulmonary_function_department	93	150	80	7.46	36.753	75.7562	26.3	4	96
aumc_pulmonary_function_department	95			7.4	36.753	78.0064	23.1	-1	95
aumc_pulmonary_function_department	95			7.41	38.2531	75.0062	24.4	1	95
aumc_pulmonary_function_department	97	200	115	7.42	39.0032	102.008	26.1	1.8	98
aumc_pulmonary_function_department	95	210	105	7.35	41.2534	101.258	22.2	-2.8	97
aumc_pulmonary_function_department	96	220	100	7.39	44.2536	87.0072	25.5	1.2	96
aumc_pulmonary_function_department	94	240	110	7.34	44.2536	83.2568	23.1	-1.6	96
aumc_pulmonary_function_department	90			7.39	33.7528	102.008	20	-4	98
aumc_pulmonary_function_department	95			7.43	39.0032	87.7572	25.5	2	97
aumc_pulmonary_function_department	97	150	90	7.42	41.2534	90.7575	26.6	3	97
aumc_pulmonary_function_department	97	132	55	7.4	42.0035	93.0077	26	2	97
aumc_pulmonary_function_department	96	230	90	7.35	44.2536	93.7577	24.4	-1	97
aumc_pulmonary_function_department	97	200	80	7.31	45.0037	98.2581	22.8	-3	97
aumc_pulmonary_function_department	97	210	80	7.33	30.7525	122.26	16.2	-8.2	98
aumc_pulmonary_function_department	98			7.45	33.7528	95.2578	22.9	-0.4	98
aumc_pulmonary_function_department	97	240	100	7.33	38.2531	99.7582	19.7	-5.4	97
aumc_pulmonary_function_department	97	240	100	7.37	39.0032	96.0079	22.2	-2.7	97
aumc_pulmonary_function_department	96	185	80	7.47	27.0022	86.2571	19.1	-2.9	97
aumc_pulmonary_function_department	97	155	74	7.47	30.7525	97.508	22	-0.5	98
aumc_pulmonary_function_department	97			7.36	33.7528	111.009	19.3	-4.8	98
aumc_pulmonary_function_department	97	117	70	7.41	39.0032	102.758	24.5	0.7	98
aumc_pulmonary_function_department	96			7.24	32.2527	111.009	13.7	-12.4	97
aumc_pulmonary_function_department	95	232	100	7.3	36.003	102.008	17.8	-7.5	97
aumc_pulmonary_function_department	96	120	80	7.42	39.0032	99.0081	25.2	1.6	98
aumc_pulmonary_function_department	96	181	90	7.33	47.2539	96.0079	24.6	-1.4	97
aumc_pulmonary_function_department	96			7.28	33.7528	120.01	15.8	-9.7	98
aumc_pulmonary_function_department	97			7.4	39.0032	92.2576	24	0	97
aumc_pulmonary_function_department	96	190	90	7.35	39.0032	95.2578	21.7	-3.1	97
aumc_pulmonary_function_department	94	230	90	7.3	39.7533	87.7572	19.7	-6.2	96
aumc_pulmonary_function_department	93	220	120	7.33	27.7523	96.758	15.1	-9	97
aumc_pulmonary_function_department	96			7.46	30.7525	87.0072	21.8	-0.1	97
aumc_pulmonary_function_department	93	240	130	7.38	30.7525	77.2564	18.2	-5.3	95
aumc_pulmonary_function_department	93	230	110	7.42	33.0027	81.0067	21.1	-1.9	96
aumc_pulmonary_function_department	98	151	92	7.41	29.2524	126.76	17.8	-5.3	99
aumc_pulmonary_function_department	97	202	110	7.4	30.7525	126.76	19.1	-3.9	99
aumc_pulmonary_function_department	97	200	110	7.39	36.003	115.51	21.9	-1.9	98
aumc_pulmonary_function_department	97			7.41	38.2531	99.0081	24.1	0.5	98
aumc_pulmonary_function_department	97	90	60	7.47	30.0025	119.26	22.3	0.6	99
aumc_pulmonary_function_department	97	140	70	7.4	33.0027	116.26	20.3	-3	98
aumc_pulmonary_function_department	97	170	80	7.43	33.7528	116.26	22.9	-0.1	98
aumc_pulmonary_function_department	97	200	90	7.42	33.7528	104.259	21.8	-1.2	98
aumc_pulmonary_function_department	95	215	115	7.25	36.753	108.759	16.5	-9.9	97
aumc_pulmonary_function_department	95	160	80	7.42	38.2531	93.7577	24.4	0.8	97
aumc_pulmonary_function_department	80	250	121	7.28	42.0035	56.2546	20	-6.3	86
aumc_pulmonary_function_department	87	225	100	7.35	44.2536	54.7545	24.6	-0.7	87
aumc_pulmonary_function_department	97	130	90	7.39	42.0035	93.7577	25.1	0.5	97
aumc_pulmonary_function_department	93	170	90	7.35	42.7535	60.0049	22.8	-2.8	90
aumc_pulmonary_function_department	95			7.46	36.753	83.2568	26	3.1	97
aumc_pulmonary_function_department	96	210	99	7.36	39.0032	99.0081	22.1	-2.7	97
aumc_pulmonary_function_department	91	261	125	7.35	45.0037	63.7552	25.1	-0.4	91
aumc_pulmonary_function_department	96	200	95	7.33	30.0025	125.26	17.7	-8.5	98
aumc_pulmonary_function_department	96	200	110	7.43	33.7528	99.7582	24.2	-0.4	98
aumc_pulmonary_function_department	95	185	75	7.34	33.7528	101.258	19.4	-6.3	97
aumc_pulmonary_function_department	95	240	110	7.39	39.0032	102.758	23.9	-0.7	98
aumc_pulmonary_function_department	96	160	80	7.27	27.7523	117.76	12.8	-12.3	98
aumc_pulmonary_function_department	97	160	90	7.48	30.7525	123.76	23.1	1.3	99
aumc_pulmonary_function_department	94	221	95	7.26	35.2529	93.7577	15.7	-10.2	96
aumc_pulmonary_function_department	96	174	85	7.35	41.2534	106.509	22.7	-2.4	98
aumc_pulmonary_function_department	96			7.47	36.003	111.009	26	3.4	98
aumc_pulmonary_function_department	96			7.5	42.0035	99.7582	32.4	9.2	98
aumc_pulmonary_function_department	96			7.38	42.0035	114.009	24.5	-0.2	98
aumc_pulmonary_function_department	96			7.21	35.2529	94.5078	13.8	-13.3	96
aumc_pulmonary_function_department	97	150	80	7.39	38.2531	92.2576	23	-1.2	97
aumc_pulmonary_function_department	86	232	100	7.26	39.7533	51.7543	17.8	-8.7	82
aumc_pulmonary_function_department	95	178	85	7.35	41.2534	69.0057	22.9	-2.2	93
aumc_pulmonary_function_department	98	150	95	7.47	27.7523	117.01	20.8	-0.6	98
aumc_pulmonary_function_department	97	215	120	7.34	32.2527	108.009	17.4	-6.7	98
aumc_pulmonary_function_department	94			7.36	33.0027	78.0064	18.4	-5.4	95
aumc_pulmonary_function_department	95	225	124	7.42	35.2529	78.7565	22.5	-0.6	96
aumc_pulmonary_function_department	96	119	66	7.48	29.2524	100.508	21.7	0.3	98
aumc_pulmonary_function_department	100	119	66	7.44	32.2527	114.009	22	-0.6	98
aumc_pulmonary_function_department	100	90	60	7.5	33.7528	97.508	26.4	4.3	98
aumc_pulmonary_function_department	94			7.34	35.2529	105.009	19	-5.5	98
aumc_pulmonary_function_department	94			7.4	36.753	81.0067	22.6	-1.3	96
aumc_pulmonary_function_department	91			7.35	36.753	66.0054	20.4	-4.1	92
aumc_pulmonary_function_department	91			7.35	38.2531	66.7555	20.8	-1.3	92
aumc_pulmonary_function_department	94			7.44	31.5026	82.5068	23.4	-1
aumc_pulmonary_function_department	89	230	95	7.34	33.7528	60.0049	19.6	-5.8	90
aumc_pulmonary_function_department	94	185	100	7.33	33.7528	86.2571	19.1	-6.7	96
aumc_pulmonary_function_department	94	180	115	7.4	36.003	72.756	23.2	-1.4	95
aumc_pulmonary_function_department	93	185	105	7.39	36.003	66.7555	22.7	-2	93
aumc_pulmonary_function_department	88	125	80	7.47	27.0022	50.2541	19.8	-1.4	88
aumc_pulmonary_function_department	78	120	90	7.35	27.7523	50.2541	15.3	-8.3	84
aumc_pulmonary_function_department	74	151	90	7.39	29.2524	39.7533	17.4	-5.5	75
aumc_pulmonary_function_department	96			7.36	32.2527	108.009	18	-5.9	98
aumc_pulmonary_function_department	95			7.42	33.7528	90.0074	21.8	-1.3	97
aumc_pulmonary_function_department	96			7.34	35.2529	96.0079	19.1	-5.5	97
aumc_pulmonary_function_department	96			7.37	36.003	99.0081	20.7	-3.3	97
aumc_pulmonary_function_department	97	270	100	7.38	32.2527	87.7572	19.2	-4.3	97
aumc_pulmonary_function_department	97			7.35	32.2527	99.0081	17.6	-6.4	97
aumc_pulmonary_function_department	95			7.4	39.7533	100.508	24.4	0.3	97
aumc_pulmonary_function_department	98			7.41	41.2534	90.0074	25.6	1.4	97
aumc_pulmonary_function_department	97			7.26	36.003	115.51	15.7	-10.5	98
aumc_pulmonary_function_department	94	185	85	7.28	38.2531	87.0072	17.7	-8.2	95
aumc_pulmonary_function_department	98	120	60	7.39	41.2534	103.509	25.2	0.8	98
aumc_pulmonary_function_department	96	156	70	7.32	45.0037	87.7572	23	-3	96
aumc_pulmonary_function_department	95			7.42	42.0035	69.0057	26.7	2.1	94
aumc_pulmonary_function_department	90	140	65	7.39	44.2536	59.2549	26.7	1.9	90
aumc_pulmonary_function_department	93	140	70	7.4	44.2536	71.2559	26.5	1.3	94
aumc_pulmonary_function_department	98			7.28	33.0027	122.26	15.4	-10.1	98
aumc_pulmonary_function_department	95			7.36	36.003	84.0069	20.1	-4.3	96
aumc_pulmonary_function_department	97			7.29	39.0032	92.2576	18.6	-7.3	96
aumc_pulmonary_function_department	96			7.33	39.7533	95.2578	20.2	-5.3	97
aumc_pulmonary_function_department	99	155	87	7.33	32.2527	126.76	16.7	-7.6	98
aumc_pulmonary_function_department	99	165	100	7.44	33.7528	120.01	23.5	0.8	98
aumc_pulmonary_function_department	99	240	121	7.36	35.2529	117.01	19.7	-4.5	98
aumc_pulmonary_function_department	99	210	110	7.37	41.2534	117.01	23.6	-1.1	98
aumc_pulmonary_function_department	97	241	88	7.45	33.7528	84.0069	23.8	1.1	97
aumc_pulmonary_function_department	100	233	90	7.43	33.7528	99.0081	22.4	-0.4	98
aumc_pulmonary_function_department	99	227	85	7.45	36.753	83.2568	25.7	2.7	97
aumc_pulmonary_function_department	100	190	90	7.43	38.2531	92.2576	25.2	1.7	97
aumc_pulmonary_function_department	99	161	60	7.42	33.0027	99.0081	20.7	-2.7	98
aumc_pulmonary_function_department	99	160	60	7.43	33.7528	103.509	21.9	-1.6	98
aumc_pulmonary_function_department	98			7.36	38.2531	103.509	20.9	-4	98
aumc_pulmonary_function_department	98			7.39	41.2534	102.758	24.6	-0.4	98
aumc_pulmonary_function_department	99	238	97	7.3	42.7535	107.259	20.7	-5.5	93
aumc_pulmonary_function_department	93	239	105	7.32	45.7538	59.2549	23.1	-3.4	87
aumc_pulmonary_function_department	93	263	110	7.31	47.2539	62.2551	23	-3.6	88
aumc_pulmonary_function_department	97			7.43	33.7528	81.0067	22.1	-1	96
aumc_pulmonary_function_department	93			7.39	33.7528	54.7545	20.4	-3.6	90
aumc_pulmonary_function_department	98			7.34	33.7528	87.7572	17.9	-6.9	96
aumc_pulmonary_function_department	90			7.34	35.2529	53.2544	18.3	-6.5	88
aumc_pulmonary_function_department	96	130	70	7.46	33.7528	84.757	23.9	0.5	96
aumc_pulmonary_function_department	93	120	65	7.42	35.2529	66.0054	22.4	-1.5	93
aumc_pulmonary_function_department	97	164	65	7.41	36.003	98.2581	22	-2.1	96
aumc_pulmonary_function_department	95			7.43	29.2524	82.5068	18.6	-4.1	95
aumc_pulmonary_function_department	96			7.37	29.2524	101.258	16.4	-7.3	96
aumc_pulmonary_function_department	96			7.45	33.7528	84.0069	22.8	-0.7	96
aumc_pulmonary_function_department	96			7.44	36.753	83.2568	24.4	0.5	96
aumc_pulmonary_function_department	96	147	63	7.34	38.2531	105.009	20.1	-5	95
aumc_pulmonary_function_department	97			7.4	42.0035	95.2578	25	0.1	95
aumc_pulmonary_function_department	98			7.36	42.7535	78.0064	23.7	-1.8	93
aumc_pulmonary_function_department	95	192	98	7.33	33.7528	90.7575	17.3	-7.4	95
aumc_pulmonary_function_department	97	168	90	7.42	39.0032	63.0052	23.4	-1.2	96
aumc_pulmonary_function_department	94	197	96	7.4	39.0032	63.0052	23.4	-1.2	92
aumc_pulmonary_function_department	90	227	111	7.33	39.0032	57.7548	20.1	-5.3	89
aumc_pulmonary_function_department	98			7.39	33.0027	111.759	19.2	-4.8	96
aumc_pulmonary_function_department	99			7.47	35.2529	90.0074	24.9	1.5	95
aumc_pulmonary_function_department	94			7.42	36.003	84.757	22.7	-1.3	94
aumc_pulmonary_function_department	98			7.4	36.753	78.0064	22.2	-2.1	93
aumc_pulmonary_function_department	98			7.36	27.0022	87.0072	15.1	-8.3	96
aumc_pulmonary_function_department	98			7.45	29.2524	78.0064	20.1	-2.3	96
aumc_pulmonary_function_department	90			7.37	30.0025	57.0047	17	-6.6	89
aumc_pulmonary_function_department	92			7.39	30.7525	57.7548	17.7	-5.9	90
aumc_pulmonary_function_department	100	181	94	7.41	41.2534	89.2573	25.1	0.5	96
aumc_pulmonary_function_department	98			7.31	48.0039	84.757	23.8	-2.9	96
aumc_pulmonary_function_department	97			7.35	50.2541	69.7557	25.9	-0.4	94
aumc_pulmonary_function_department	95			7.33	51.0042	68.2556	26.2	-0.6	93
aumc_pulmonary_function_department	74	183	80	7.45	24.002	32.2527	16.5	-5	68
aumc_pulmonary_function_department	72			7.45	24.002	32.2527	16.2	-5.2	68
aumc_pulmonary_function_department	78	179	74	7.44	24.002	39.7533	16.2	-5.4	78
aumc_pulmonary_function_department	88	168	76	7.46	26.2522	45.0037	18	-3.7	84
aumc_pulmonary_function_department	85			7.51	27.7523	40.5033	21.4	-0.8	80
aumc_pulmonary_function_department	89			7.49	27.7523	48.754	21.1	-1.3	87
aumc_pulmonary_function_department	84	165	64	7.5	29.2524	41.2534	21.7	-0.6	80
aumc_pulmonary_function_department	92			7.47	32.2527	48.0039	22.7	-0.4	85
aumc_pulmonary_function_department	95	160	80	7.3	27.0022	120.76	15.7	-11.4	98
aumc_pulmonary_function_department	96	200	95	7.4	35.2529	114.759	23.1	-1.7	98
aumc_pulmonary_function_department	96	160	85	7.41	38.2531	105.009	25	0.6	98
aumc_pulmonary_function_department	100			7.3	39.0032	107.259	18.8	-7.1	97
aumc_pulmonary_function_department	99			7.32	43.5036	84.757	21.6	-4.5	95
aumc_pulmonary_function_department	100			7.38	44.2536	81.7567	25.4	0.1	95
aumc_pulmonary_function_department	100			7.36	45.0037	86.2571	24.4	-1.3
aumc_pulmonary_function_department	83	129	74	7.48	20.2517	50.2541	14.7	-6.2	86
aumc_pulmonary_function_department	83	129	74	7.47	21.7518	48.754	15.9	-5.7	84
aumc_pulmonary_function_department	83	93	63	7.43	21.7518	51.7543	13.8	-8.4	86
aumc_pulmonary_function_department	88	129	80	7.45	24.752	54.7545	17.2	-5.3	88
aumc_pulmonary_function_department	85	91	56	7.48	21.0017	51.0042	15.4	-6	87
aumc_pulmonary_function_department	86	76	53	7.4	23.2519	54.7545	13.6	-9.1	88
aumc_pulmonary_function_department	88	124	82	7.42	27.7523	57.0047	17.8	-5.2	90
aumc_pulmonary_function_department	86			7.46	27.7523	54.0044	18.2	-4.1	88
aumc_pulmonary_function_department	95	145	85	7.46	36.753	75.0062	25.7	1.9	93
aumc_pulmonary_function_department	97	157	70	7.4	39.0032	92.2576	23.7	-0.8	93
aumc_pulmonary_function_department	98	202	78	7.35	39.0032	93.7577	20.7	-4.5	93
aumc_pulmonary_function_department	96	193	78	7.36	39.7533	80.2566	21.9	-3.2	92
aumc_pulmonary_function_department	96	148	76	7.2	27.7523	105.009	10.7	-15.6	95
aumc_pulmonary_function_department	93	177	72	7.29	30.7525	81.0067	14.7	-10.5	94
aumc_pulmonary_function_department	97	150	83	7.43	39.0032	96.0079	25.1	0.8	96
aumc_pulmonary_function_department	94	210	87	7.35	39.0032	84.757	21.3	-3.9	95
aumc_pulmonary_function_department	96	168	84	7.33	38.2531	96.0079	19.5	-5.8	96
aumc_pulmonary_function_department	93	150	83	7.41	39.7533	72.756	24.8	0.3	94
aumc_pulmonary_function_department	94	197	92	7.33	39.7533	84.757	20.8	-4.8	95
aumc_pulmonary_function_department	94	194	92	7.34	41.2534	80.2566	22	-3.5	95
aumc_pulmonary_function_department	97			7.3	33.0027	102.758	16.1	-9.1	97
aumc_pulmonary_function_department	97	135	84	7.4	38.2531	83.2568	23.3	-1.1	97
aumc_pulmonary_function_department	95			7.32	38.2531	78.0064	19	-6.5	96
aumc_pulmonary_function_department	97	179	81	7.36	42.0035	84.0069	23	-2.3	97
aumc_pulmonary_function_department	96	185	90	7.24	32.2527	125.26	14.9	-12.5	98
aumc_pulmonary_function_department	96	235	110	7.26	36.003	110.259	16.6	-10	97
aumc_pulmonary_function_department	96	150	90	7.38	36.753	114.759	22.2	-2.7	98
aumc_pulmonary_function_department	96	210	105	7.32	41.2534	105.759	20.6	-4.7	97
aumc_pulmonary_function_department	96	135	65	7.43	36.753	69.7557	23.9	-0.3	95
aumc_pulmonary_function_department	77	189	69	7.44	38.2531	38.2531	24.8	0.8	74
aumc_pulmonary_function_department	83	158	67	7.42	38.2531	47.2539	24.3	0.1	84
aumc_pulmonary_function_department	97	191	96	7.34	38.2531	90.0074	20.3	-5	96
aumc_pulmonary_function_department	98	159	88	7.43	39.0032	71.2559	24.7	0.5	94
aumc_pulmonary_function_department	92	231	106	7.36	39.0032	57.7548	21.9	-3.2	89
aumc_pulmonary_function_department	90	245	117	7.34	42.7535	56.2546	22.4	-3.4	88
aumc_pulmonary_function_department	98	187	92	7.37	38.2531	95.2578	21	-3.8	97
aumc_pulmonary_function_department	96	152	88	7.42	39.0032	75.7562	24.8	0.6	96
aumc_pulmonary_function_department	93			7.37	41.2534	60.0049	23.3	-1.9	90
aumc_pulmonary_function_department	90	228	104	7.36	41.2534	59.2549	22.4	-2.8	90
aumc_pulmonary_function_department	97			7.45	27.7523	92.2576	19.3	-3.2	96
aumc_pulmonary_function_department	98	124	62	7.42	33.0027	114.759	20.9	-2.8	96
aumc_pulmonary_function_department	97	144	66	7.37	33.0027	87.0072	18.5	-5.7	96
aumc_pulmonary_function_department	70			7.4	39.0032	44.2536	23.6	-1	80
aumc_pulmonary_function_department	70			7.41	39.0032	42.0035	24.2	-0.2	79
aumc_pulmonary_function_department	76			7.35	39.7533	47.2539	21.5	-3.8	81
aumc_pulmonary_function_department	85	109	75	7.44	41.2534	47.2539	27.2	2.9	85
aumc_pulmonary_function_department	96	147	72	7.42	39.7533	78.7565	25.3	0.9	94
aumc_pulmonary_function_department	96			7.35	39.7533	102.758	21.4	-3.8	96
aumc_pulmonary_function_department	88	188	89	7.35	42.7535	83.2568	22.8	-2.8	94
aumc_pulmonary_function_department	89	201	91	7.35	44.2536	84.757	23.6	-2.2	94
aumc_pulmonary_function_department	98	146	96	7.43	30.7525	93.0077	20.1	-3	97
aumc_pulmonary_function_department	88			7.35	36.753	51.7543	19.9	-4.9	86
aumc_pulmonary_function_department	84			7.32	38.2531	53.2544	19.3	-6.3	86
aumc_pulmonary_function_department	93			7.41	45.0037	69.0057	27.4	2.3	93
aumc_pulmonary_function_department	94			7.38	48.0039	75.0062	27.7	1.9	94
aumc_pulmonary_function_department	99			7.38	50.2541	66.0054	28.9	2.8	93
aumc_pulmonary_function_department	84			7.36	53.2544	59.2549	29.2	2.5	89
aumc_pulmonary_function_department	91	186	75	7.35	53.2544	60.755	28.1	1.3	90
aumc_pulmonary_function_department	83	165	70	7.34	54.7545	57.0047	28.6	1.6	87
aumc_pulmonary_function_department	94	135	67	7.4	45.0037	69.7557	27.4	2.1	94
aumc_pulmonary_function_department	94	160	69	7.36	51.0042	66.7555	28.2	1.8	92
aumc_pulmonary_function_department	92	154	67	7.35	51.0042	75.0062	27.4	0.9	94
aumc_pulmonary_function_department	89			7.34	51.7543	56.2546	27.2	0.5	87
aumc_pulmonary_function_department	90	163	71	7.47	26.2522	54.7545	18.4	-3.4	91
aumc_pulmonary_function_department	94	149	72	7.41	26.2522	57.0047	15.8	-6.9	91
aumc_pulmonary_function_department	89	134	64	7.48	27.7523	56.2546	20.8	-1.3	92
aumc_pulmonary_function_department	92			7.46	36.753	57.0047	25.5	1.9	91
aumc_pulmonary_function_department	97			7.37	30.7525	138.011	17.5	-6.5	98
aumc_pulmonary_function_department	97			7.42	39.0032	99.7582	25	0.7	97
aumc_pulmonary_function_department	96	186	87	7.34	41.2534	87.0072	21.8	-3.7	96
aumc_pulmonary_function_department	99			7.39	42.0035	99.0081	24.9	-0.2	97
aumc_pulmonary_function_department	98	147	85	7.42	23.2519	81.7567	14.4	-7.2	96
aumc_pulmonary_function_department	98	147	85	7.44	26.2522	75.7562	16.9	-5	95
aumc_pulmonary_function_department	95	130	78	7.33	27.0022	89.2573	14	-9.8	96
aumc_pulmonary_function_department	93			7.44	29.2524	77.2564	19.3	-3.2	96
aumc_pulmonary_function_department	90	145	90	7.35	38.2531	69.7557	20.3	-4.7	94
aumc_pulmonary_function_department	85	128	87	7.4	39.0032	53.2544	23.2	-1.3	89
aumc_pulmonary_function_department	78	212	97	7.4	42.0035	39.7533	25	0	76
aumc_pulmonary_function_department	72	257	114	7.34	42.7535	39.0032	22.8	-2.9	72
aumc_pulmonary_function_department	81	198	87	7.44	33.7528	45.0037	22.5	-0.8	82
aumc_pulmonary_function_department	94	237	89	7.34	36.003	69.7557	18.9	-6	93
aumc_pulmonary_function_department	81			7.36	38.2531	47.2539	21	-3.8	82
aumc_pulmonary_function_department	93	138	81	7.4	39.7533	72.0059	24.1	-0.4	91
aumc_pulmonary_function_department	88	179	89	7.39	42.0035	57.0047	24.6	-0.4	88
aumc_pulmonary_function_department	90	160	97	7.49	24.752	51.7543	19.2	-1.8	89
aumc_pulmonary_function_department	93	161	97	7.46	27.7523	60.755	19.7	-2.3	93
aumc_pulmonary_function_department	94	157	98	7.46	30.0025	69.0057	21	-1.1	95
aumc_pulmonary_function_department	79			7.38	86.2571	39.7533	49	18.9	78
aumc_pulmonary_function_department	89	158	82	7.35	90.7575	57.0047	49	18.3	91
aumc_pulmonary_function_department	98	218	119	7.32	34.5028	109.509	17.2	-7.6	97
aumc_pulmonary_function_department	98	130	85	7.42	36.003	72.0059	22.4	-0.9	94
aumc_pulmonary_function_department	96	206	100	7.5	27.7523	183.765	21.9	0.5
aumc_pulmonary_function_department	92	205	100	7.35	39.7533	68.2556	21.4	-3.3
aumc_pulmonary_function_department	99			7.33	33.0027	123.76	16.8	-7.6	98
aumc_pulmonary_function_department	99			7.36	36.753	114.759	20.1	-4.3	98
aumc_pulmonary_function_department	95			7.41	42.7535	81.0067	26.9	2.4	97
aumc_pulmonary_function_department	97	220	115	7.39	44.2536	96.0079	26.4	1.5	98
aumc_pulmonary_function_department	94	110	86	7.43	45.7538	68.2556	29.6	4.9	93
aumc_pulmonary_function_department	89	169	82	7.4	48.754	57.0047	29.4	4.2	88
aumc_pulmonary_function_department	95	195	81	7.42	39.7533	86.2571	25.4	1.4	97
aumc_pulmonary_function_department	96	220	90	7.33	45.7538	105.009	23.6	-2.1	98
aumc_pulmonary_function_department	92	226	96	7.33	51.0042	72.0059	25.8	-0.4	94
aumc_pulmonary_function_department	91	248	96	7.31	53.2544	68.2556	25.7	-1	93
aumc_pulmonary_function_department	98			7.39	29.2524	111.009	17.4	-5.7	97
aumc_pulmonary_function_department	95	131	60	7.42	32.2527	86.2571	20.2	-2.9	96
aumc_pulmonary_function_department	97	160	62	7.41	32.2527	96.758	20	-3.1	97
aumc_pulmonary_function_department	98			7.4	32.2527	105.759	19.1	-4.1	97
aumc_pulmonary_function_department	98			7.26	27.0022	116.26	11.5	-14.2	98
aumc_pulmonary_function_department	99	244	100	7.3	33.7528	105.009	16.4	-8.7	98
aumc_pulmonary_function_department	99	161	113	7.39	39.7533	110.259	23.8	-1	98
aumc_pulmonary_function_department	99			7.37	38.2531	117.01	21.3	-3.1	98
aumc_pulmonary_function_department	96	110	64	7.39	41.2534	75.0062	24.2	-0.1	96
aumc_pulmonary_function_department	98	180	90	7.38	44.2536	98.2581	25		98
aumc_pulmonary_function_department	99			7.37	44.2536	98.2581	24.4	-0.6	97
aumc_pulmonary_function_department	83			7.35	27.7523	111.009	18.2	-8
aumc_pulmonary_function_department	98			7.42	39.0032	96.0079	25.9	2
aumc_pulmonary_function_department	93	142	78	7.44	35.2529	72.756	23.3	0.1	96
aumc_pulmonary_function_department	90	148	80	7.36	41.2534	57.7548	22.5	-2.3	90
aumc_pulmonary_function_department	99			7.36	35.2529	99.0081	19.3	-5	98
aumc_pulmonary_function_department	97			7.3	35.2529	90.0074	16.7	-8.4	98
aumc_pulmonary_function_department	99			7.28	35.2529	117.76	15.6	-9.9	98
aumc_pulmonary_function_department	98			7.32	36.753	87.7572	18.4	-6.5	96
aumc_pulmonary_function_department	100			7.39	39.0032	108.009	23.4	-0.8	98
aumc_pulmonary_function_department	99	116	80	7.42	42.0035	108.009	26.8	2.5	98
aumc_pulmonary_function_department	99			7.38	42.7535	84.757	24.8	0.1	97
aumc_pulmonary_function_department	98			7.39	45.0037	84.0069	26.7	2	97
aumc_pulmonary_function_department	80	126	72	7.5	24.002	39.0032	18.1	-2.1	80
aumc_pulmonary_function_department	83			7.49	24.002	42.0035	18.3	-2.2	83
aumc_pulmonary_function_department	87			7.49	26.2522	48.754	19.4	-1.4	86
aumc_pulmonary_function_department	81			7.47	26.2522	45.0037	18.5	-2.6	83
aumc_pulmonary_function_department	93	129	80	7.39	39.7533	63.7552	23.6	-0.7	94
aumc_pulmonary_function_department	98	139	70	7.37	39.7533	84.757	22.5	-2.2	97
aumc_pulmonary_function_department	97			7.4	27.7523	120.76	20.2	-5.3	98
aumc_pulmonary_function_department	97	170	85	7.28	30.0025	114.759	16	-10.9	98
aumc_pulmonary_function_department	97	200	95	7.41	39.0032	113.259	25	0.6	98
aumc_pulmonary_function_department	97	140	90	7.42	42.0035	102.758	27	2.8	98
aumc_pulmonary_function_department	96	220	80	7.31	30.7525	107.259	17.4	-9	98
aumc_pulmonary_function_department	97	140		7.41	42.0035	102.758	26.1	1.8	98
aumc_pulmonary_function_department	96			7.37	42.0035	99.7582	24	-0.6	97
aumc_pulmonary_function_department	95	160	80	7.4	38.2531	99.0081	24.2	-0.4	98
aumc_pulmonary_function_department	96	160	70	7.33	39.0032	116.26	20.7	-4.6	98
aumc_pulmonary_function_department	96	135	70	7.37	42.7535	86.2571	24.6	0.1	96
aumc_pulmonary_function_department	95	210	75	7.3	45.0037	86.2571	21.2	-4	96
aumc_pulmonary_function_department	93	180	85	7.51	33.7528	75.0062	29.2	5.3	96
aumc_pulmonary_function_department	94	190	110	7.39	36.753	81.0067	23.3	-1.4	96
aumc_pulmonary_function_department	90	250	115	7.45	38.2531	66.7555	26.8	2.7	94
aumc_pulmonary_function_department	89	260	115	7.42	39.0032	63.7552	26	1.8	93
aumc_pulmonary_function_department	94	200	100	7.29	33.0027	99.7582	17.1	-9.4	97
aumc_pulmonary_function_department	85	240	105	7.31	33.7528	68.2556	18.1	-7.8	92
aumc_pulmonary_function_department	95	200	110	7.41	36.753	86.2571	24.2	-0.3	97
aumc_pulmonary_function_department	85	215	115	7.39	36.753	72.756	22.9	-1.8	94
aumc_pulmonary_function_department	95	220	50	7.3	29.2524	93.7577	16.3	-10	97
aumc_pulmonary_function_department	92	210	55	7.36	30.7525	69.0057	19.3	-6.3	94
aumc_pulmonary_function_department	94	165	50	7.48	32.2527	72.0059	26.3	2	96
aumc_pulmonary_function_department	93	200	50	7.44	35.2529	66.7555	24.7	0.3	94
aumc_pulmonary_function_department	97	240	95	7.38	39.0032	123.01	23	-1.8	98
aumc_pulmonary_function_department	97	250	100	7.41	41.2534	117.76	26.2	1.9	98
aumc_pulmonary_function_department	97	200	85	7.41	42.7535	111.009	27.1	2.9	98
aumc_pulmonary_function_department	93	200	130	7.4	45.7538	105.009	27.7	3.6	96
aumc_pulmonary_function_department	90	170	90	7.32	48.754	81.7567	23.1	-1.6	95
aumc_pulmonary_function_department	94	200	125	7.38	50.2541	86.2571	27.4	3.3	96
aumc_pulmonary_function_department	92	240	120	7.32	51.0042	81.0067	24.3	-0.1	95
aumc_pulmonary_function_department	96	110	95	7.4	36.003	84.757	23.3	-1.4	97
aumc_pulmonary_function_department	95	220	110	7.42	38.2531	75.0062	24.1	-0.5	95
aumc_pulmonary_function_department	95	215	105	7.42	39.0032	75.7562	25.9	1.6	95
aumc_pulmonary_function_department	95	170	100	7.43	39.7533	77.2564	27.1	3	96
aumc_pulmonary_function_department	98			7.39	33.7528	125.26	21.7	-3.5	98
aumc_pulmonary_function_department	97			7.34	33.7528	125.26	19.5	-6.2	98
aumc_pulmonary_function_department	97			7.42	38.2531	92.2576	25.4	1	97
aumc_pulmonary_function_department	95			7.36	38.2531	132.761	21.8	-3.2	99
aumc_pulmonary_function_department	98	165	95	7.46	39.7533	120.01	28.6	4.6	98
aumc_pulmonary_function_department	97	215	85	7.43	42.0035	111.009	27.7	3.6	98
aumc_pulmonary_function_department	97	240	85	7.32	44.2536	95.2578	22.1	-2.9	96
aumc_pulmonary_function_department	96	250	110	7.27	33.0027	117.01	16.3	-10.5	98
aumc_pulmonary_function_department	95	115	70	7.48	36.003	78.0064	28.3	4.3	96
aumc_pulmonary_function_department	95	145	85	7.28	36.753	98.2581	17.7	-8.5	97
aumc_pulmonary_function_department	95	180	85	7.39	42.7535	84.0069	25.6	1.3	96
aumc_pulmonary_function_department	96	135	90	7.42	35.2529	81.7567	24.2	-0.4	96
aumc_pulmonary_function_department	93			7.24	35.2529	84.757	15.4	-11.7	95
aumc_pulmonary_function_department	88			7.25	39.7533	66.7555	17.3	-8.9	91
aumc_pulmonary_function_department	92			7.3	33.7528	93.7577	17.8	-8.4	97
aumc_pulmonary_function_department	96	160	95	7.4	35.2529	110.259	22.6	-2.3	98
aumc_pulmonary_function_department	89	200	85	7.35	39.0032	68.2556	21.7	-3.2	93
aumc_pulmonary_function_department	84	210	95	7.3	39.0032	63.0052	18.9	-6.6	90
aumc_pulmonary_function_department	96	120	73	7.42	36.753	99.7582	24.9	0	98
aumc_pulmonary_function_department	96	159	69	7.4	36.753	120.76	23.8	-1	98
aumc_pulmonary_function_department	97	110	55	7.49	30.7525	123.01	26.2	2	99
aumc_pulmonary_function_department	94	185	75	7.36	36.003	108.009	21	-4	98
aumc_pulmonary_function_department	95			7.32	36.003	107.259	19.1	-7	98
aumc_pulmonary_function_department	95	165	65	7.37	42.7535	93.0077	24.6	0	97
aumc_pulmonary_function_department	87	226	129	7.37	33.0027	57.0047	20.3	-5	89
aumc_pulmonary_function_department	93	169	108	7.32	35.2529	80.2566	18.9	-7	95
aumc_pulmonary_function_department	93	168		7.39	39.0032	57.7548	23.8	-1	90
aumc_pulmonary_function_department	98	124	96	7.46	39.7533	102.008	29	5	98
aumc_pulmonary_function_department	96	132	100	7.47	38.2531	80.2566	28.5	5	96
aumc_pulmonary_function_department	97			7.4	38.2531	96.0079	24	-1	97
aumc_pulmonary_function_department	95	142	96	7.44	42.0035	69.0057	28.1	4	94
aumc_pulmonary_function_department	91	177	93	7.35	44.2536	72.756	23.8	-1	94
aumc_pulmonary_function_department	95			7.41	35.2529	72.0059	23.5	-1	95
aumc_pulmonary_function_department	96			7.43	36.003	81.7567	25.2	1	96
aumc_pulmonary_function_department	93	255	95	7.4	36.753	66.0054	23.4	-1	93
aumc_pulmonary_function_department	91			7.4	38.2531	62.2551	24.2	0	92
aumc_pulmonary_function_department	91	210	145	7.37	36.753	69.0057	21.8	-3	93
aumc_pulmonary_function_department	96	120	70	7.43	39.0032	84.0069	26.5	2	97
aumc_pulmonary_function_department	95	185	80	7.43	39.0032	77.2564	26.6	2	96
aumc_pulmonary_function_department	95			7.41	33.7528	96.0079	23	-2	97
aumc_pulmonary_function_department	95			7.44	36.003	87.0072	25.8	2	97
aumc_pulmonary_function_department	94			7.47	38.2531	74.2561	29	5	96
aumc_pulmonary_function_department	95	220	85	7.42	39.0032	80.2566	25.7	1	96
aumc_pulmonary_function_department	91			7.35	41.2534	62.2551	22.3	-3	91
aumc_pulmonary_function_department	89			7.32	44.2536	63.0052	21.3	-4	90
aumc_pulmonary_function_department	98	160	95	7.45	36.753	103.509	26.5	2	98
aumc_pulmonary_function_department	97			7.28	39.0032	105.759	17.9	-8	97
aumc_pulmonary_function_department	91			7.3	39.7533	87.0072	19.2	-7	96
aumc_pulmonary_function_department	97	240	65	7.36	32.2527	114.009	19.9	-5	98
aumc_pulmonary_function_department	96	250	75	7.39	38.2531	109.509	23.2	-2	98
aumc_pulmonary_function_department	96	180	70	7.4	41.2534	87.7572	25.3	1	97
aumc_pulmonary_function_department	96	185	105	7.31	33.7528	96.758	18.5	-8	97
aumc_pulmonary_function_department	97	135	85	7.39	39.0032	92.2576	23.9	-1	92
aumc_pulmonary_function_department	96	195	90	7.47	42.0035	78.7565	31.4	8	97
aumc_pulmonary_function_department	94	300	111	7.37	51.7543	78.0064	27	3	95
aumc_pulmonary_function_department	97			7.45	35.2529	99.0081	26	2	98
aumc_pulmonary_function_department	92			7.38	36.003	63.0052	22	-3	92
aumc_pulmonary_function_department	96	210	100	7.35	30.7525	81.7567	18.9	-7	96
aumc_pulmonary_function_department	97	150	95	7.42	33.7528	83.2568	23.6	-1	96
aumc_pulmonary_function_department	97	175	75	7.25	33.0027	102.008	15.7		97
aumc_pulmonary_function_department	96	140	75	7.44	36.003	90.7575	25.7	1	97
aumc_pulmonary_function_department	86	245	90	7.26	42.7535	56.2546	18.3	-7	85
aumc_pulmonary_function_department	92	100	80	7.44	42.0035	71.2559	28.9	5	95
aumc_pulmonary_function_department	91	140	80	7.41	42.0035	63.7552	26.8	3	93
aumc_pulmonary_function_department	87	150	80	7.43	42.7535	56.2546	28.5	4.7	90
aumc_pulmonary_function_department	86	150	90	7.42	42.7535	60.0049	28	4.1	91
aumc_pulmonary_function_department	94	115	65	7.54	35.2529	89.2573	31.7	8	98
aumc_pulmonary_function_department	94	205	95	7.48	39.0032	80.2566	30	6	96
aumc_pulmonary_function_department	94			7.38	39.7533	75.7562	23.6	-1	95
aumc_pulmonary_function_department	95			7.41	45.0037	78.0064	27.9	4	95
aumc_pulmonary_function_department	96			7.39	33.0027	102.758	21.7	-3	98
aumc_pulmonary_function_department	95	270	115	7.37	35.2529	108.009	21.5	-4	98
aumc_pulmonary_function_department	95	185	90	7.42	39.7533	74.2561	26.5	2	95
aumc_pulmonary_function_department	95	104	40	7.44	42.0035	86.2571	28	5	97
aumc_pulmonary_function_department	92			7.36	47.2539	80.2566	25.2	1	95
aumc_pulmonary_function_department	91	207	93	7.3	41.2534	78.0064	19.2	-6	94
aumc_pulmonary_function_department	96	145	97	7.38	42.7535	102.008	24.4	0	98
aumc_pulmonary_function_department	97	140	90	7.47	35.2529	99.7582	27.3	3	98
aumc_pulmonary_function_department	95			7.38	38.2531	87.0072	22.6	-2	97
aumc_pulmonary_function_department	86	220	102	7.42	36.753	48.754	24.6	1	85
aumc_pulmonary_function_department	95	139	86	7.41	39.0032	84.757	25.2	1	97
aumc_pulmonary_function_department	96	160	78	7.44	27.7523	99.7582	22.2	-3	98
aumc_pulmonary_function_department	92	180	78	7.39	33.0027	60.0049	21.3	-4	91
aumc_pulmonary_function_department	93	115	75	7.41	30.0025	74.2561	21.4	-4	95
aumc_pulmonary_function_department	96	120	80	7.39	39.0032	87.7572	23.9	-1	97
aumc_pulmonary_function_department	94	105	60	7.43	35.2529	75.7562	24.3	0	96
aumc_pulmonary_function_department	94			7.42	36.753	66.7555	24.9	1	94
aumc_pulmonary_function_department	97	180	70	7.41	39.0032	96.758	25.1	1	98
aumc_pulmonary_function_department	93	250	100	7.34	39.0032	69.7557	21	-4	93
aumc_pulmonary_function_department	96	160	80	7.23	36.003	120.01	15.7	-11.3	98
aumc_pulmonary_function_department	96			7.28	36.753	105.009	17.7	-8.5	97
aumc_pulmonary_function_department	95	150	90	7.39	41.2534	104.259	24.5	0	98
aumc_pulmonary_function_department	97	190	100	7.34	44.2536	102.758	23.2	-1.6	97
aumc_pulmonary_function_department	97	160	75	7.44	30.7525	108.009	23.6	-1	98
aumc_pulmonary_function_department	93	217	73	7.38	33.0027	68.2556	21.1	-4
aumc_pulmonary_function_department	96	187	76	7.38	42.7535	72.0059	24.7	0	94
aumc_pulmonary_function_department	91	241	99	7.29	51.7543	60.0049	22	-2	88
aumc_pulmonary_function_department	96	173	80	7.42	39.7533	77.2564	26.1	2	95
nwz_pulmonary_function_department	97	156	96	7.31	38	81	19	-6.6	98
nwz_pulmonary_function_department	98	165	78	7.35	44	91	24	-1.4	98
nwz_pulmonary_function_department	93	205	89	7.36	38	68	22	-3.5	96
nwz_pulmonary_function_department	98	198	88	7.42	39	85	25	0.8	97
nwz_pulmonary_function_department	96	147	74	7.35	35	93	19	-5.6	96
nwz_pulmonary_function_department	97	208	89	7.4	35	98	22	-2.4	99
nwz_pulmonary_function_department	96	152	78	7.4	44	91	27	2.1	97
nwz_pulmonary_function_department	83	181	83	7.37	53	49	31	4	86
nwz_pulmonary_function_department	97	163	87	7.33	32	102	17	-7.9	99
nwz_pulmonary_function_department	92	214	103	7.33	34	71	18	-7.1	93
nwz_pulmonary_function_department	96	145	91	7.31	34	103	17	-8.2	98
nwz_pulmonary_function_department	98	223	72	7.36	39	70	22	-3.2	94
nwz_pulmonary_function_department	98	242	88	7.32	30	104	16	-9.3	98
nwz_pulmonary_function_department	100	178	121	7.34	31	117	17	-7.9	99
nwz_pulmonary_function_department	98	213	94	7.37	35	99	20	-4.3	98
nwz_pulmonary_function_department	95	188	94	7.29	40	79	19	-7	97
nwz_pulmonary_function_department	100	157	70	7.34	26	117	14	-10.1	100
nwz_pulmonary_function_department	97	162	77	7.34	36	104	19	-5.6	99
nwz_pulmonary_function_department	96	196	85	7.42	35	84	23	-1.3	98
nwz_pulmonary_function_department	98	167	82	7.33	34	107	18	-7.1	100
nwz_pulmonary_function_department	94	128	91	7.35	42	78	23	-2.4	97
nwz_pulmonary_function_department	96	225	109	7.38	38	79	23	-2.3	97
nwz_pulmonary_function_department	98	260	96	7.33	28	108	15	-9.7	100
nwz_pulmonary_function_department	96	211	90	7.18	37	88	14	-13.6	98
nwz_pulmonary_function_department	94	149	94	7.39	35	97	21	-3.2	99
nwz_pulmonary_function_department	99	138	85	7.22	35	102	14	-12.4	99
nwz_pulmonary_function_department	98	170	82	7.31	35	101	18	-7.8	99
nwz_pulmonary_function_department	93	169	77	7.34	39	72	21	-4.4	96
nwz_pulmonary_function_department	94	150	108	7.32	43	75	22	-3.9	97
nwz_pulmonary_function_department	97	133	67	7.3	37	104	18	-7.6	99
nwz_pulmonary_function_department	97	149	69	7.32	38	127	20	-6	99
nwz_pulmonary_function_department	92	237	97	7.33	38	83	20	-5.4	96
nwz_pulmonary_function_department	96	153	75	7.41	39	82	25	0.1	97
nwz_pulmonary_function_department	97	191	92	7.34	37	95	20	-5.3	98
nwz_pulmonary_function_department	96	152	66	7.41	38	86	24	-0.4	98
nwz_pulmonary_function_department	98	186	101	7.31	31	103	16	-9.4	99
nwz_pulmonary_function_department	97	170	84	7.35	44	92	24	-1.5	98
nwz_pulmonary_function_department	95	200	66	7.35	47	81	26	-0.2	97
nwz_pulmonary_function_department	98	173	89	7.31	37	94	19	-7	98
nwz_pulmonary_function_department	93	181	94	7.3	37	73	18	-7.5	96
nwz_pulmonary_function_department	98	215	96	7.38	33	109	20	-4.7	100
nwz_pulmonary_function_department	96	148	114	7.21	38	92	15	-12	98
nwz_pulmonary_function_department	92	262	109	7.36	44	65	25	-0.8	95
nwz_pulmonary_function_department	95	165	99	7.27	42	99	19	-7.3	98
nwz_pulmonary_function_department	95	192	105	7.4	37	85	23	-1.5	93
nwz_pulmonary_function_department	93	264	102	7.33	37	82	20	-5.8	97
nwz_pulmonary_function_department	93	273	117	7.32	38	67	20	-5.9	95
nwz_pulmonary_function_department	98	169	85	7.33	31	115	16	-8.3	99
nwz_pulmonary_function_department	99	191	97	7.34	38	100	21	-4.8	98
nwz_pulmonary_function_department	97	169	87	7.41	36	95	23	-1.4	97
nwz_pulmonary_function_department	98	238	78	7.33	40	72	21	-4.5	95
nwz_pulmonary_function_department	96	129	96	7.33	46	91	24	-2	98
nwz_pulmonary_function_department	97	168	78	7.3	22	92	16	-9	98
nwz_pulmonary_function_department	98	137	83	7.37	39	101	23	-2.5	98
nwz_pulmonary_function_department	97	173	91	7.3	39	95	19	-6.7	98
nwz_pulmonary_function_department	97	183	62	7.49	30	92	23	0.4	98
nwz_pulmonary_function_department	98	167	40	7.45	26	106	18	-4.2	99
nwz_pulmonary_function_department	94	201	102	7.39	43	70	26	0.7	95
nwz_pulmonary_function_department	98	177	95	7.34	36	108	19	-5.7	99
nwz_pulmonary_function_department	98	216	62	7.36	38	92	22	-3.5	98
nwz_pulmonary_function_department	98	154	98	7.45	31	93	22	-1.6	97
nwz_pulmonary_function_department	93	174	91	7.42	39	66	25	0.8	94
nwz_pulmonary_function_department	94	196	96	7.37	37	75	21	-3.4	96
nwz_pulmonary_function_department	95	153	79	7.25	39	89	17	-9.5	98
nwz_pulmonary_function_department	97	209	92	7.41	36	103	23	-1.4	99
nwz_pulmonary_function_department	97	192	86	7.37	33	93	19	-5.3	98
nwz_pulmonary_function_department	99	147	47	7.38	35	103	21	-3.7	98
nwz_pulmonary_function_department	92	172	98	7.32	56	61	29	1.4	92
nwz_pulmonary_function_department	92			7.4	35	60	22	-2.4	95
nwz_pulmonary_function_department	98	182	103	7.35	31	104	17	-7.3	99
nwz_pulmonary_function_department	98	167	96	7.35	33	115	18	-6.3	99
nwz_pulmonary_function_department	93	150	81	7.38	41	71	24	-0.8	96
nwz_pulmonary_function_department	97	145	92	7.37	36	100	21	-3.8	99
nwz_pulmonary_function_department	97	178	97	7.36	38	94	22	-3.6	98
nwz_pulmonary_function_department	98	108	77	7.42	30	110	20	-3.7	99
nwz_pulmonary_function_department	95	174	71	7.39	39	89	24	-1.2	97
nwz_pulmonary_function_department	94	198	82	7.31	35	80	18	-7.7	97
nwz_pulmonary_function_department	98	212	109	7.32	41	105	21	-4.8	99
nwz_pulmonary_function_department	97	239	172	7.35	29	103	16	-8.1	99
nwz_pulmonary_function_department	99			7.4	35	105	22	-2.5	99
nwz_pulmonary_function_department	97	177	84	7.26	39	88	18	-9	97
nwz_pulmonary_function_department	100			7.33	43	103	23	-3.3	99
nwz_pulmonary_function_department	100	183	96	7.24	16	130	7	-18.1	100
nwz_pulmonary_function_department	98	165	94	7.35	45	71	25	-1.1	94
nwz_pulmonary_function_department	96	174	93	7.33	33	92	17	-7.5	98
nwz_pulmonary_function_department	100	140	83	7.39	28	120	17	-6.4	99
nwz_pulmonary_function_department	98			7.23	49	82	21	-7.2	95
nwz_pulmonary_function_department	96	135	92	7.37	31	95	18	-6.1	98
nwz_pulmonary_function_department	90	125	83	7.35	46	63	25	-0.6	93
nwz_pulmonary_function_department	90	133	93	7.3	59	53	29	0.5	88
nwz_pulmonary_function_department	93	145	92	7.33	37	96	20	-5.8	98
nwz_pulmonary_function_department	95	164	76	7.25	45	95	20	-7.5	98
nwz_pulmonary_function_department	96	186	91	7.38	36	89	21	-3.2	98
nwz_pulmonary_function_department	100	170	82	7.48	33	105	25	1.6	99
nwz_pulmonary_function_department	100	134	68	7.39	34	114	21	-3.5	99
nwz_pulmonary_function_department	97	189	120	7.32	39	94	20	-5.6	98
nwz_pulmonary_function_department	98	237	117	7.34	28	103	15	-9	98
nwz_pulmonary_function_department	98	163	89	7.31	33	111	17	-8.6	98
nwz_pulmonary_function_department	98	202	87	7.4	31	104	19	-4.6	99
nwz_pulmonary_function_department	96	208	103	7.4	39	79	24	-0.5	98
nwz_pulmonary_function_department	97	188	74	7.4	25	94	22	-2.5	99
nwz_pulmonary_function_department	94	179	104	7.34	36	124	19	-5.6	99
nwz_pulmonary_function_department	94	192	90	7.3	48	82	24	-3.2	97
nwz_pulmonary_function_department	93	165	92	7.37	38	77	22	-2.9	97
nwz_pulmonary_function_department	90	170	116	7.38	38	55	23	-2.3	92
nwz_pulmonary_function_department	94	168	85	7.38	40	147	24	-1.3	98
nwz_pulmonary_function_department	100	152	94	7.31	35	114	18	-7.8	99
nwz_pulmonary_function_department	99	184	77	7.16	26	117	9	-17.8	99
nwz_pulmonary_function_department	98	167	57	7.26	41	105	18	98	8.8
nwz_pulmonary_function_department	99	229	91	7.27	44	96	20	-6.6	98
nwz_pulmonary_function_department	100	147	74	7.41	47	88	30	4.3	98
nwz_pulmonary_function_department	99	175	81	7.32	28	160	14	-10	100
nwz_pulmonary_function_department	100	201	87	7.33	29	113	15	-9.1	99
nwz_pulmonary_function_department	100	197	97	7.3	35	100	17	-8.3	98
nwz_pulmonary_function_department	100			7.28	34	100	16	-9.7	98
nwz_pulmonary_function_department	96	162	63	7.39	39	95	24	-1.2	99
nwz_pulmonary_function_department	99	166	79	7.32	42	73	22	-4.4	96
nwz_pulmonary_function_department	93	270	74	7.27	35	97	16	-9.9	99
nwz_pulmonary_function_department	98	156	76	7.43	38	81	25	1	97
nwz_pulmonary_function_department	98	140	84	7.37	32	99	19	-5.7	99
nwz_pulmonary_function_department	99	163	79	7.31	32	110	16	-9	99
nwz_pulmonary_function_department	94	195	100	7.37	35	88	20	-4.4	99
nwz_pulmonary_function_department	99	156	102	7.28	30	111	14	-11.3	98
nwz_pulmonary_function_department	97	157	77	7.37	35	86	20	-4.5	98
nwz_pulmonary_function_department	94	190	107	7.36	39	99	22	-3.5	99
nwz_pulmonary_function_department	99	175	110	7.36	35	100	20	-4.9	98
nwz_pulmonary_function_department	97	196	98	7.41	34	98	22	-2.3	99
nwz_pulmonary_function_department	97	181	84	7.41	35	83	22	-1.9	99
nwz_pulmonary_function_department	97	159	98	7.45	29	106	20	-2.5	99
nwz_pulmonary_function_department	100	204	73	7.35	37	97	20	-4.6	99
nwz_pulmonary_function_department	97	188	94	7.32	34	96	18	-7.7	99
nwz_pulmonary_function_department	100	167	91	7.42	28	93	18	-4.8	99
nwz_pulmonary_function_department	95	195	132	7.37	39	96	23	-2.5	99
nwz_pulmonary_function_department	96	204	96	7.35	41	94	23	-2.9	99
nwz_pulmonary_function_department	93	160	108	7.4	38	73	24	-1.1	97
nwz_pulmonary_function_department	95	172	57	7.31	38	85	19	-6.6	97
nwz_pulmonary_function_department	98	110	84	7.4	33	110	20	-3.5	99
nwz_pulmonary_function_department	98	170	86	7.33	33	105	17	-7.6	100
nwz_pulmonary_function_department	87	176	104	7.34	45	54	24	-1.7	89
nwz_pulmonary_function_department	97	191	108	7.32	39	104	20	-5.6	99
nwz_pulmonary_function_department	98	168	92	7.4	38	106	24	-1.1	99
nwz_pulmonary_function_department	96	186	80	7.41	42	84	27	1.7	98
nwz_pulmonary_function_department	96	161	83	7.29	41	98	20	-6.6	98
nwz_pulmonary_function_department	97	149	94	7.4	39	90	24	-0.5	98
nwz_pulmonary_function_department	98	201	83	7.31	35	105	18	-7.8	98
nwz_pulmonary_function_department	98	174	113	7.31	41	104	21	-5.4	99
nwz_pulmonary_function_department	95	160	87	7.38	36	96	21	-3.2	99
nwz_pulmonary_function_department	95	217	105	7.32	35	92	18	-7.2	98
nwz_pulmonary_function_department	99	94	78	7.33	37	102	20	-5.8	99
nwz_pulmonary_function_department	96	199	84	7.4	36	93	22	-2.1	99
nwz_pulmonary_function_department	93	207	104	7.34	34	95	18	-6.6	97
nwz_pulmonary_function_department	96	179	104	7.33	42	91	22	-3.6	98
nwz_pulmonary_function_department	98	201	121	7.36	38	100	22	-3.5	99
nwz_pulmonary_function_department	97	118	62	7.33	44	87	23	-2.8	98
nwz_pulmonary_function_department	93	159	96	7.35	42	98	23	-2.4	96
nwz_pulmonary_function_department	93	166	106	7.36	43	76	24	-1.3	96
nwz_pulmonary_function_department	94	222	95	7.31	42	71	21	-5	96
nwz_pulmonary_function_department	96	186	99	7.42	35	108	23	-1.2	99
nwz_pulmonary_function_department	96	159	87	7.36	41	86	23	-2.2	98
nwz_pulmonary_function_department	98	205	113	7.42	42	91	27	2.4	97
nwz_pulmonary_function_department	97	159	87	7.38	40	89	24	-1.3	94
nwz_pulmonary_function_department	97	183	98	7.37	40	95	23	-2	99
nwz_pulmonary_function_department	97	159	68	7.38	43	102	25	0.1	99
nwz_pulmonary_function_department	96	173	97	7.42	34	98	22	-1.7	99
nwz_pulmonary_function_department	93	209	102	7.33	34	81	19	-7	97
nwz_pulmonary_function_department	90	81	45	7.39	38	58	23	-1.6	92
nwz_pulmonary_function_department	96	166	97	7.5	31	101	24	1.8	99
nwz_pulmonary_function_department	95	190	104	7.3	44	83	22	-4.8	95
nwz_pulmonary_function_department	98			7.42	37	92	24	-0.3	98
nwz_pulmonary_function_department	96	257	132	7.41	33	97	21	-3	98
nwz_pulmonary_function_department	88			7.39	46	53	28	2.1	92
nwz_pulmonary_function_department	99	99	64	7.26	33	118	15	-11.2	98
nwz_pulmonary_function_department	98	203	80	7.36	35	109	20	-4.9	99
nwz_pulmonary_function_department	97	178	71	7.28	39	103	18	-7.9	99
nwz_pulmonary_function_department	94	109	40	7.38	39	84	23	-1.8	98
nwz_pulmonary_function_department	92	186	86	7.38	40	76	24	-1.3	97
nwz_pulmonary_function_department	97	178	93	7.34	38	98	21	-4.8	98
nwz_pulmonary_function_department	95	176	106	7.3	37	80	18	-7.5	98
nwz_pulmonary_function_department	95	181	92	7.42	35	85	23	-1.2	97
nwz_pulmonary_function_department	95	187	91	7.36	39	73	22	-3.2	97
nwz_pulmonary_function_department	95	199	114	7.38	36	83	21	-3.2	98
nwz_pulmonary_function_department	97	142	83	7.33	35	101	19	-6.7	98
nwz_pulmonary_function_department	98	133	93	7.33	38	89	20	-5.4	98
nwz_pulmonary_function_department	98	162	94	7.3	38	90	19	-7.1	99
nwz_pulmonary_function_department	97	196	87	7.38	34	94	30	-4.3	99
nwz_pulmonary_function_department	96	201	94	7.35	38	79	21	-4.2	97
nwz_pulmonary_function_department	98	152	81	7.22	32	111	13	-13.4	99
nwz_pulmonary_function_department	93	155	79	7.38	40	78	24	-1.3	96
nwz_pulmonary_function_department	96	181	77	7.36	36	94	20	-4.5	98
nwz_pulmonary_function_department	96	156	107	7.46	34	89	24	0.9	98
nwz_pulmonary_function_department	92	187	98	7.24	51	70	22	-6	95
nwz_pulmonary_function_department	92	166	102	7.31	40	69	20	-5.8	95
nwz_pulmonary_function_department	87	150	81	7.37	41	52	24	-1.6	92
nwz_pulmonary_function_department	98	105	84	7.38	41	81	24	-0.8	97
nwz_pulmonary_function_department	96	146	95	7.32	32	113	17	-8.4	99
nwz_pulmonary_function_department	97	235	79	7.36	33	104	19	-5.8	99
nwz_pulmonary_function_department	95	261	108	7.33	35	99	19	-6.5	98
nwz_pulmonary_function_department	100	200	61	7.36	38	97	22	-3.5	98
nwz_pulmonary_function_department	97	254	104	7.39	31	99	19	-4.8	99
nwz_pulmonary_function_department	97	212	78	7.38	31	96	18	-5.6	98
nwz_pulmonary_function_department	93	166	93	7.33	40	66	21	-4.5	95
nwz_pulmonary_function_department	97	164	93	7.35	34	94	19	-5.8	97
nwz_pulmonary_function_department	100	112	87	7.38	37	102	22	-2.8	98
nwz_pulmonary_function_department	97	135	68	7.39	32	96	19	-4.5	99
nwz_pulmonary_function_department	90	226	108	7.36	38	59	22	-3.5	93
nwz_pulmonary_function_department	93	153	101	7.27	33	69	15	-10.5	95
nwz_pulmonary_function_department	92	222	113	7.37	41	65	24	-1.6	95
nwz_pulmonary_function_department	90	193	80	7.33	33	62	17	-7.4	95
nwz_pulmonary_function_department	96	127	76	7.36	43	82	24	-1.2	96
nwz_pulmonary_function_department	94	225	100	7.36	32	89	18	-6.2	98
nwz_pulmonary_function_department	97	188	101	7.33	37	108	20	-5.8	99
nwz_pulmonary_function_department	95	126	60	7.35	40	83	22	-3.3	97
nwz_pulmonary_function_department	97	187	104	7.39	37	98	22	-2.1	99
nwz_pulmonary_function_department	98	204	88	7.28	35	120	16	-9.4	99
nwz_pulmonary_function_department	93	174	89	7.32	32	86	17	-8.3	98
nwz_pulmonary_function_department	95	138	77	7.39	34	95	21	-3.5	98
nwz_pulmonary_function_department	97	168	100	7.36	34	92	19	-5.4	98
nwz_pulmonary_function_department	87	224	122	7.31	44	58	22	-4.2	91
nwz_pulmonary_function_department	92	140	74	7.42	33	69	21	-2.1	96
nwz_pulmonary_function_department	96	226	90	7.33	31	100	16	-8.2	97
nwz_pulmonary_function_department	95	167	99	7.36	37	85	21	-4	98
nwz_pulmonary_function_department	99	214	102	7.32	32	114	17	-8.4	98
nwz_pulmonary_function_department	96	148	72	7.34	27	91	15	-9.1	99
nwz_pulmonary_function_department	100	148	76	7.37	35	109	20	-4.3	99
nwz_pulmonary_function_department	94	203	86	7.22	39	86	16	-11.1	97
nwz_pulmonary_function_department	98	234	99	7.28	34	107	16	-9.7	99
nwz_pulmonary_function_department	98	178	154	7.44	31	105	21	-1.9	98
nwz_pulmonary_function_department	90	255	125	7.34	39	68	21	-4.4	95
nwz_pulmonary_function_department	96	157	83	7.36	38	88	22	-3.5	97
nwz_pulmonary_function_department	98	195	103	7.34	36	104	19	-5.6	99
nwz_pulmonary_function_department	97	190	125	7.37	32	106	19	-5.6	99
nwz_pulmonary_function_department	98	162	90	7.26	31	114	14	-11.7	99
nwz_pulmonary_function_department	97	281	103	7.36	38	96	22	-3.5	99
nwz_pulmonary_function_department	92	170	100	7.31	38	68	19	-6.5	93
nwz_pulmonary_function_department	96	212	102	7.28	29	112	14	-11.5	99
nwz_pulmonary_function_department	98	179	83	7.42	34	100	22	-1.7	99
nwz_pulmonary_function_department	96	255	105	7.38	35	98	21	-3.7	98
nwz_pulmonary_function_department	95	232	83	7.35	33	91	18	-6.3	98
nwz_pulmonary_function_department	96	209	92	7.21	40	104	16	-11.3	98
nwz_pulmonary_function_department	98	241	108	7.26	26	117	12	-13.4	96
nwz_pulmonary_function_department	96	220	105	7.34	30	113	16	-8	99
nwz_pulmonary_function_department	91	197	117	7.33	31	73	16	-8.2	95
nwz_pulmonary_function_department	98	242	99	7.29	33	100	16	-9.5	99
nwz_pulmonary_function_department	90	200	86	7.34	63	61	34	6	93
nwz_pulmonary_function_department	98	148	88	7.35	27	116	15	-8.8	99
nwz_pulmonary_function_department	97	184	68	7.36	43	91	24	-1.3	97
nwz_pulmonary_function_department	95	190	108	7.31	45	78	23	-3.8	96
nwz_pulmonary_function_department	96	202	73	7.26	29	107	13	-12.6	97
nwz_pulmonary_function_department	90	206	82	7.3	41	67	20	-5.9	95
nwz_pulmonary_function_department	94	233	91	7.28	43	83	20	-6.4	96
nwz_pulmonary_function_department	98	182	85	7.37	41	96	24	-1.6	98
nwz_pulmonary_function_department	95	135	79	7.39	41	91	25	-0.2	98
nwz_pulmonary_function_department	96	240	119	7.36	37	90	21	-3.9	97
nwz_pulmonary_function_department	95	211	105	7.38	34	86	20	-4.1	98
nwz_pulmonary_function_department	97	198	146	7.26	33	112	15	-10.8	99
nwz_pulmonary_function_department	98	226	105	7.37	28	118	16	-7.3	99
nwz_pulmonary_function_department	85	159	93	7.42	33	49	21	-2.2	86
nwz_pulmonary_function_department	97	222	109	7.37	29	106	17	-6.8	99
nwz_pulmonary_function_department	98	202	87	7.37	33	113	19	-5.1	98
nwz_pulmonary_function_department	96	122	58	7.38	30	99	18	-6.1	98
nwz_pulmonary_function_department	95	153	91	7.44	37	81	25	1.1	97
nwz_pulmonary_function_department	95	151	82	7.43	39	92	26	1.6	98
nwz_pulmonary_function_department	97	244	112	7.31	30	94	15	-9.6	97
nwz_pulmonary_function_department	91	207	96	7.31	47	62	24	-3.1	95
nwz_pulmonary_function_department	95	202	102	7.36	35	91	20	-4.9	98
nwz_pulmonary_function_department	97	243	98	7.34	33	94	18	-6.8	98
nwz_pulmonary_function_department	98	162	92	7.37	36	97	21	-3.9	98
nwz_pulmonary_function_department	84	151	106	7.34	51	50	28	1.1	85
nwz_pulmonary_function_department	92	218	84	7.26	42	89	19	-8	95
nwz_pulmonary_function_department	97	208	103	7.35	41	92	23	-2.9	99
nwz_pulmonary_function_department	92	191	71	7.3	33	75	16	-9.1	96
nwz_pulmonary_function_department	97	216	96	7.26	30	100	14	-12	99
nwz_pulmonary_function_department	89	255	126	7.33	55	60	29	1.4	92
nwz_pulmonary_function_department	95	162	79	7.27	39	88	18	-8.4	97
nwz_pulmonary_function_department	96	217	82	7.3	42	97	21	-5.5	98
nwz_pulmonary_function_department	98	186	114	7.31	31	108	16	-9.2	99
nwz_pulmonary_function_department	97	272	113	7.28	41	91	19	-7.1	98
nwz_pulmonary_function_department	96	240	120	7.33	39	82	21	-4.9	98
nwz_pulmonary_function_department	91	202	79	7.28	42	69	20	-6.8	94
nwz_pulmonary_function_department	98	181	103	7.34	34	106	18	-6.4	99
nwz_pulmonary_function_department	98	212	101	7.42	36	98	23	-0.7	97
nwz_pulmonary_function_department	96	210	120	7.26	29	104	13	-12.3	100
nwz_pulmonary_function_department	96	221	91	7.25	33	102	15	-11.6	99
nwz_pulmonary_function_department	100	155	98	7.35	30	109	17	-7.5	100
nwz_pulmonary_function_department	97	202	108	7.36	35	95	20	-4.9	99
nwz_pulmonary_function_department	96	118	68	7.38	38	84	23	-2.3	97
nwz_pulmonary_function_department	99	148	113	7.39	24	113	15	-8.4	99
nwz_pulmonary_function_department	95	168	87	7.34	42	105	23	-3.1	99
nwz_pulmonary_function_department	93	203	76	7.36	37	93	21	-4	98
nwz_pulmonary_function_department	87	198	113	7.29	64	55	31	2	89
nwz_pulmonary_function_department	98	215	103	7.35	32	96	18	-6.5	99
nwz_pulmonary_function_department	96	235	94	7.35	35	103	19	-5.5	99
nwz_pulmonary_function_department	98	199	83	7.28	36	110	17	-9	99
nwz_pulmonary_function_department	96	245	103	7.39	28	117	17	-6.4	99
nwz_pulmonary_function_department	94	200	100	7.38	41	71	24	-0.9	96
nwz_pulmonary_function_department	98	178	108	7.31	41	94	21	-5.4	98
nwz_pulmonary_function_department	85	126	75	7.38	38	49	23	-2.3	86
nwz_pulmonary_function_department	99	165	80	7.37	34	91	20	-4.7	99
nwz_pulmonary_function_department	99	228	75	7.2	33	105	13	-13.9	97
nwz_pulmonary_function_department	98	209	82	7.31	36	80	18	-7.4	97
nwz_pulmonary_function_department	93	142	57	7.38	42	68	25	-0.4	96
nwz_pulmonary_function_department	100	165	77	7.26	33	118	15	-11.1	98
nwz_pulmonary_function_department	99	194	80	7.19	40	102	15	-12.4	98
nwz_pulmonary_function_department	87	174	82	7.44	33	46	22	-1	85
nwz_pulmonary_function_department	99	254	94	7.24	32	91	14	-12.5	95
nwz_pulmonary_function_department	98	159	90	7.23	38	106	16	-10.9	99
nwz_pulmonary_function_department	92	189	114	7.33	35	70	19	-6.6	94
nwz_pulmonary_function_department	99	235	102	7.34	36	76	19	-5.6	97
nwz_pulmonary_function_department	100	174	93	7.28	40	105	19	-7.5	98
nwz_pulmonary_function_department	100	157	77	7.38	31	106	18	-5.5	99
nwz_pulmonary_function_department	99	156	61	7.35	41	79	23	-2.9	96
nwz_pulmonary_function_department	95	263	112	7.37	37	88	21	-3.3	97
nwz_pulmonary_function_department	95	148	85	7.29	28	112	14	-11.3	99
nwz_pulmonary_function_department	100	114	97	7.39	29	111	18	-5.7	99
nwz_pulmonary_function_department	100	106	59	7.29	37	100	18	-8.1	98
nwz_pulmonary_function_department	88	125	98	7.35	38	82	21	-4.1	98
nwz_pulmonary_function_department	99	105	76	7.44	24	103	16	-5.8	99
nwz_pulmonary_function_department	100	179	94	7.35	36	105	20	-4.9	99
nwz_pulmonary_function_department	99	145	64	7.32	29	92	15	-9.1	99
nwz_pulmonary_function_department	97	222	106	7.37	40	104	23	-2	98
nwz_pulmonary_function_department	99	156	95	7.39	36	90	22	-2.6	98
nwz_pulmonary_function_department	97	186	86	7.29	34	94	16	-9.1	99
nwz_pulmonary_function_department	94	133	55	7.3	34	96	17	-8.6	98
nwz_pulmonary_function_department	97	170	80	7.33	38	95	20	-5.4	98
nwz_pulmonary_function_department	92	162	99	7.3	48	69	24	-3.3	96
nwz_pulmonary_function_department	91	202	105	7.23	48	65	20	-7.8	94
nwz_pulmonary_function_department	94			7.42	37	74	24	-0.2	97
nwz_pulmonary_function_department	93	238	118	7.32	37	72	19	-6.3	96
nwz_pulmonary_function_department	95	267	118	7.32	41	83	21	-4.8	98
nwz_pulmonary_function_department	94	150	82	7.37	31	89	18	-6.3	97
nwz_pulmonary_function_department	94	173	118	7.24	37	85	16	-10.7	98
nwz_pulmonary_function_department	92	250	97	7.26	38	71	17	-9.3	97
nwz_pulmonary_function_department	89	207	124	7.37	47	51	27	1.2	89
nwz_pulmonary_function_department	90	198	93	7.39	45	58	27	1.6	95
nwz_pulmonary_function_department	98	170	106	7.39	32	95	19	-4.7	95
nwz_pulmonary_function_department	95	250	104	7.35	39	88	22	-3.77	99
nwz_pulmonary_function_department	98	113	69	7.35	34	104	19	-6.1	99
nwz_pulmonary_function_department	94	181	71	7.36	37	92	21	-4	96
nwz_pulmonary_function_department	97	199	119	7.41	31	98	20	-3.8	99
nwz_pulmonary_function_department	93	224	94	7.34	40	103	22	-3.9	99
nwz_pulmonary_function_department	94	159	57	7.27	48	87	22	-5.3	98
nwz_pulmonary_function_department	87	186	96	7.34	45	55	24	-1.8	90
nwz_pulmonary_function_department	95	190	69	7.3	39	82	19	-6.7	96
nwz_pulmonary_function_department	98	212	87	7.25	34	104	15	-11.2	99
nwz_pulmonary_function_department	88	272	102	7.23	40	58	17	-10.2	92
nwz_pulmonary_function_department	89	212	95	7.31	40	61	20	-5.8	91
nwz_pulmonary_function_department	95	190	87	7.39	37	78	22	-2.1	97
nwz_pulmonary_function_department	89	155	76	7.41	37	57	24	-0.8	93
nwz_pulmonary_function_department	95	187	83	7.32	40	91	21	-5.2	98
nwz_pulmonary_function_department	93	185	76	7.39	33	68	20	-4.1	96
nwz_pulmonary_function_department	96	139	78	7.3	41	103	20	-5.9	98
nwz_pulmonary_function_department	97	163	83	7.27	38	88	17	-8.8	98
nwz_pulmonary_function_department	98	159	104	7.46	24	122	17	-4.8	100
nwz_pulmonary_function_department	95	170	84	7.32	37	88	19	-6.3	97
nwz_pulmonary_function_department	92	154	86	7.41	51	57	32	6	92
nwz_pulmonary_function_department	98	184	102	7.43	26	113	17	-5.3	99
nwz_pulmonary_function_department	98	260	111	7.36	37	101	21	-4	98
nwz_pulmonary_function_department	98	181	77	7.24	40	101	17	-9.8	99
nwz_pulmonary_function_department	100	202	97	7.3	34	105	17	-8.6	99
nwz_pulmonary_function_department	90	241	98	7.27	29	59	23	-4.9	91
nwz_pulmonary_function_department	95	174	96	7.36	33	88	19	-5.7	98
nwz_pulmonary_function_department	90	165	92	7.39	49	68	30	3.5	95
nwz_pulmonary_function_department	96	207	84	7.39	32	102	19	-4.5	99
nwz_pulmonary_function_department	98	191	100	7.31	34	84	17	-8.1	98
nwz_pulmonary_function_department	96	211	112	7.33	35	99	19	-6.5	98
nwz_pulmonary_function_department	95	190	97	7.29	27	76	13	-11.6	97
nwz_pulmonary_function_department	96	169	91	7.35	43	92	24	-2	97
nwz_pulmonary_function_department	95	171	94	7.33	44	88	23	-2.9	0.97
nwz_pulmonary_function_department	88	185	106	7.28	38	55	23	-2.2	90
nwz_pulmonary_function_department	94	169	114	7.39	40	75	24	-0.7	95
nwz_pulmonary_function_department	96	232	92	7.33	39	86	21	-4.9	98
nwz_pulmonary_function_department	97	236	96	7.34	28	101	21	-4.8	98
nwz_pulmonary_function_department	97	199	70	7.37	40	95	23	-2	98
nwz_pulmonary_function_department	98	201	93	7.37	29	96	17	-6.9	98
nwz_pulmonary_function_department	98	166	84	7.36	40	105	23	-2.7	99
nwz_pulmonary_function_department	98	158	88	7.41	34	103	22	-2.3	94

## Sheet: Patients ROP
inclusion_site	sex	age
aumc_pulmonary_function_department	female	77
aumc_pulmonary_function_department	female	37
aumc_pulmonary_function_department	female	62
aumc_pulmonary_function_department	female	51
aumc_pulmonary_function_department	female	47
aumc_pulmonary_function_department	female	49
aumc_pulmonary_function_department	female	51
aumc_pulmonary_function_department	female	46
aumc_pulmonary_function_department	female	34
aumc_pulmonary_function_department	female	45
aumc_pulmonary_function_department	female	13
aumc_pulmonary_function_department	female	22
aumc_pulmonary_function_department	female	40
aumc_pulmonary_function_department	female	61
aumc_pulmonary_function_department	female	55
aumc_pulmonary_function_department	female	41
aumc_pulmonary_function_department	female	50
aumc_pulmonary_function_department	female	60
aumc_pulmonary_function_department	female	70
aumc_pulmonary_function_department	female	49
aumc_pulmonary_function_department	female	54
aumc_pulmonary_function_department	female	50
aumc_pulmonary_function_department	female	26
aumc_pulmonary_function_department	female	30
aumc_pulmonary_function_department	female	58
aumc_pulmonary_function_department	female	71
aumc_pulmonary_function_department	female	29
aumc_pulmonary_function_department	female	61
aumc_pulmonary_function_department	female	74
aumc_pulmonary_function_department	female	39
aumc_pulmonary_function_department	female	61
aumc_pulmonary_function_department	female	50
aumc_pulmonary_function_department	female	50
aumc_pulmonary_function_department	female	39
aumc_pulmonary_function_department	female	57
aumc_pulmonary_function_department	female	60
aumc_pulmonary_function_department	female	51
aumc_pulmonary_function_department	female	28
aumc_pulmonary_function_department	female	44
aumc_pulmonary_function_department	female	60
aumc_pulmonary_function_department	female	67
aumc_pulmonary_function_department	female	51
aumc_pulmonary_function_department	female	53
aumc_pulmonary_function_department	female	54
aumc_pulmonary_function_department	female	36
aumc_pulmonary_function_department	female	74
aumc_pulmonary_function_department	female	45
aumc_pulmonary_function_department	female	22
aumc_pulmonary_function_department	female	62
aumc_pulmonary_function_department	female	22
aumc_pulmonary_function_department	female	69
aumc_pulmonary_function_department	female	63
aumc_pulmonary_function_department	female	54
aumc_pulmonary_function_department	female	25
aumc_pulmonary_function_department	female	76
aumc_pulmonary_function_department	female	50
aumc_pulmonary_function_department	female	61
aumc_pulmonary_function_department	female	67
aumc_pulmonary_function_department	female	31
aumc_pulmonary_function_department	female	52
aumc_pulmonary_function_department	female	64
aumc_pulmonary_function_department	female	75
aumc_pulmonary_function_department	female	69
aumc_pulmonary_function_department	female	64
aumc_pulmonary_function_department	female	76
aumc_pulmonary_function_department	female	57
aumc_pulmonary_function_department	female	66
aumc_pulmonary_function_department	female	57
aumc_pulmonary_function_department	female	54
aumc_pulmonary_function_department	female	66
aumc_pulmonary_function_department	female	47
aumc_pulmonary_function_department	female	47
aumc_pulmonary_function_department	female	80
aumc_pulmonary_function_department	female	68
aumc_pulmonary_function_department	female	36
aumc_pulmonary_function_department	female	66
aumc_pulmonary_function_department	female	55
aumc_pulmonary_function_department	female	25
aumc_pulmonary_function_department	female	48
aumc_pulmonary_function_department	female	29
aumc_pulmonary_function_department	female	54
aumc_pulmonary_function_department	female	67
aumc_pulmonary_function_department	female	60
aumc_pulmonary_function_department	female	26
aumc_pulmonary_function_department	female	49
aumc_pulmonary_function_department	female	52
aumc_pulmonary_function_department	female	71
aumc_pulmonary_function_department	female	74
aumc_pulmonary_function_department	female	26
aumc_pulmonary_function_department	female	41
aumc_pulmonary_function_department	female	37
aumc_pulmonary_function_department	female	49
aumc_pulmonary_function_department	female	69
aumc_pulmonary_function_department	female	24
aumc_pulmonary_function_department	female	73
aumc_pulmonary_function_department	female	30
aumc_pulmonary_function_department	female	43
aumc_pulmonary_function_department	female	36
aumc_pulmonary_function_department	female	57
aumc_pulmonary_function_department	female	58
aumc_pulmonary_function_department	female	75
aumc_pulmonary_function_department	female	66
aumc_pulmonary_function_department	female	72
aumc_pulmonary_function_department	female	57
aumc_pulmonary_function_department	female	71
aumc_pulmonary_function_department	female	58
aumc_pulmonary_function_department	female	35
aumc_pulmonary_function_department	female	41
aumc_pulmonary_function_department	female	63
aumc_pulmonary_function_department	female	55
aumc_pulmonary_function_department	female	54
aumc_pulmonary_function_department	female	63
aumc_pulmonary_function_department	female	41
aumc_pulmonary_function_department	female	52
aumc_pulmonary_function_department	female	20
aumc_pulmonary_function_department	female	36
aumc_pulmonary_function_department	female	77
aumc_pulmonary_function_department	female	44
aumc_pulmonary_function_department	female	21
aumc_pulmonary_function_department	female	47
aumc_pulmonary_function_department	female	59
aumc_pulmonary_function_department	female	66
aumc_pulmonary_function_department	female	44
aumc_pulmonary_function_department	female	40
aumc_pulmonary_function_department	female	68
aumc_pulmonary_function_department	female	62
aumc_pulmonary_function_department	female	57
aumc_pulmonary_function_department	female	63
nwz_pulmonary_function_department	female	50
nwz_pulmonary_function_department	female	67
nwz_pulmonary_function_department	female	72
nwz_pulmonary_function_department	female	79
nwz_pulmonary_function_department	female	45
nwz_pulmonary_function_department	female	75
nwz_pulmonary_function_department	female	59
nwz_pulmonary_function_department	female	65
nwz_pulmonary_function_department	female	38
nwz_pulmonary_function_department	female	61
nwz_pulmonary_function_department	female	49
nwz_pulmonary_function_department	female	66
nwz_pulmonary_function_department	female	45
nwz_pulmonary_function_department	female	48
nwz_pulmonary_function_department	female	59
nwz_pulmonary_function_department	female	34
nwz_pulmonary_function_department	female	24
nwz_pulmonary_function_department	female	21
nwz_pulmonary_function_department	female	71
nwz_pulmonary_function_department	female	17
nwz_pulmonary_function_department	female	56
nwz_pulmonary_function_department	female	78
nwz_pulmonary_function_department	female	39
nwz_pulmonary_function_department	female	67
nwz_pulmonary_function_department	female	67
nwz_pulmonary_function_department	female	25
nwz_pulmonary_function_department	female	29
nwz_pulmonary_function_department	female	63
nwz_pulmonary_function_department	female	62
nwz_pulmonary_function_department	female	67
nwz_pulmonary_function_department	female	65
nwz_pulmonary_function_department	female	70
nwz_pulmonary_function_department	female	73
nwz_pulmonary_function_department	female	23
nwz_pulmonary_function_department	female	80
nwz_pulmonary_function_department	female	49
nwz_pulmonary_function_department	female	54
nwz_pulmonary_function_department	female	70
nwz_pulmonary_function_department	female	46
nwz_pulmonary_function_department	female	50
nwz_pulmonary_function_department	female	66
nwz_pulmonary_function_department	female	46
nwz_pulmonary_function_department	female	76
nwz_pulmonary_function_department	female	36
nwz_pulmonary_function_department	female	72
nwz_pulmonary_function_department	female	67
nwz_pulmonary_function_department	female	74
nwz_pulmonary_function_department	female	26
nwz_pulmonary_function_department	female	45
nwz_pulmonary_function_department	female	61
nwz_pulmonary_function_department	female	79
nwz_pulmonary_function_department	female	54
nwz_pulmonary_function_department	female	47
nwz_pulmonary_function_department	female	64
nwz_pulmonary_function_department	female	54
nwz_pulmonary_function_department	female	79
nwz_pulmonary_function_department	female	79
nwz_pulmonary_function_department	female	71
nwz_pulmonary_function_department	female	47
nwz_pulmonary_function_department	female	79
nwz_pulmonary_function_department	female	78
nwz_pulmonary_function_department	female	80
nwz_pulmonary_function_department	female	69
nwz_pulmonary_function_department	female	26
nwz_pulmonary_function_department	female	67
nwz_pulmonary_function_department	female	55
nwz_pulmonary_function_department	female	58
nwz_pulmonary_function_department	female	69
nwz_pulmonary_function_department	female	66
nwz_pulmonary_function_department	female	36
nwz_pulmonary_function_department	female	56
nwz_pulmonary_function_department	female	74
nwz_pulmonary_function_department	female	59
nwz_pulmonary_function_department	female	66
nwz_pulmonary_function_department	female	73
nwz_pulmonary_function_department	female	68
nwz_pulmonary_function_department	female	57
nwz_pulmonary_function_department	female	52
nwz_pulmonary_function_department	female	40
nwz_pulmonary_function_department	female	67
nwz_pulmonary_function_department	female	41
nwz_pulmonary_function_department	female	38
nwz_pulmonary_function_department	female	27
nwz_pulmonary_function_department	female	69
nwz_pulmonary_function_department	female	73
nwz_pulmonary_function_department	female	43
nwz_pulmonary_function_department	female	32
nwz_pulmonary_function_department	female	62
nwz_pulmonary_function_department	female	72
nwz_pulmonary_function_department	female	60
nwz_pulmonary_function_department	female	70
nwz_pulmonary_function_department	female	38
nwz_pulmonary_function_department	female	64
nwz_pulmonary_function_department	female	61
nwz_pulmonary_function_department	female	23
nwz_pulmonary_function_department	female	77
nwz_pulmonary_function_department	female	69
nwz_pulmonary_function_department	female	47
nwz_pulmonary_function_department	female	76
nwz_pulmonary_function_department	female	78
nwz_pulmonary_function_department	female	68
nwz_pulmonary_function_department	female	60
nwz_pulmonary_function_department	female	53
nwz_pulmonary_function_department	female	77
nwz_pulmonary_function_department	female	66
nwz_pulmonary_function_department	female	43
nwz_pulmonary_function_department	female	56
nwz_pulmonary_function_department	female	42
nwz_pulmonary_function_department	female	19
nwz_pulmonary_function_department	female	59
nwz_pulmonary_function_department	female	84
nwz_pulmonary_function_department	female	46
nwz_pulmonary_function_department	female	66
nwz_pulmonary_function_department	female	52
nwz_pulmonary_function_department	female	30
nwz_pulmonary_function_department	female	75
nwz_pulmonary_function_department	female	48
nwz_pulmonary_function_department	female	28
nwz_pulmonary_function_department	female	54
nwz_pulmonary_function_department	female	38
nwz_pulmonary_function_department	female	47
nwz_pulmonary_function_department	female	65
nwz_pulmonary_function_department	female	61
nwz_pulmonary_function_department	female	66
nwz_pulmonary_function_department	female	51
nwz_pulmonary_function_department	female	56
nwz_pulmonary_function_department	female	67
nwz_pulmonary_function_department	female	67
nwz_pulmonary_function_department	female	62
nwz_pulmonary_function_department	female	38
nwz_pulmonary_function_department	female	18
nwz_pulmonary_function_department	female	62
nwz_pulmonary_function_department	female	68
nwz_pulmonary_function_department	female	72
nwz_pulmonary_function_department	female	80
nwz_pulmonary_function_department	female	54
nwz_pulmonary_function_department	female	62
nwz_pulmonary_function_department	female	49
nwz_pulmonary_function_department	female	61
nwz_pulmonary_function_department	female	60
nwz_pulmonary_function_department	female	41
nwz_pulmonary_function_department	female	71
nwz_pulmonary_function_department	female	35
nwz_pulmonary_function_department	female	58
nwz_pulmonary_function_department	female	33
nwz_pulmonary_function_department	female	55
nwz_pulmonary_function_department	female	74
nwz_pulmonary_function_department	female	57
nwz_pulmonary_function_department	female	72
nwz_pulmonary_function_department	female	70
nwz_pulmonary_function_department	female	41
nwz_pulmonary_function_department	female	45
nwz_pulmonary_function_department	female	80
nwz_pulmonary_function_department	female	60
nwz_pulmonary_function_department	female	49
nwz_pulmonary_function_department	female	71
nwz_pulmonary_function_department	female	68
nwz_pulmonary_function_department	female	71
nwz_pulmonary_function_department	female	69
nwz_pulmonary_function_department	female	68
nwz_pulmonary_function_department	female	45
nwz_pulmonary_function_department	female	73
nwz_pulmonary_function_department	female	68
nwz_pulmonary_function_department	female	49
nwz_pulmonary_function_department	female	55
nwz_pulmonary_function_department	female	55
nwz_pulmonary_function_department	female	65
nwz_pulmonary_function_department	female	57
nwz_pulmonary_function_department	female	66
nwz_pulmonary_function_department	female	62
nwz_pulmonary_function_department	female	75
nwz_pulmonary_function_department	female	35
nwz_pulmonary_function_department	female	71
nwz_pulmonary_function_department	female	45
nwz_pulmonary_function_department	female	79
nwz_pulmonary_function_department	female	69
nwz_pulmonary_function_department	female	52
nwz_pulmonary_function_department	female	69
nwz_pulmonary_function_department	female	58
nwz_pulmonary_function_department	female	77
nwz_pulmonary_function_department	female	69
nwz_pulmonary_function_department	female	45
nwz_pulmonary_function_department	female	44
nwz_pulmonary_function_department	female	41
nwz_pulmonary_function_department	female	64
nwz_pulmonary_function_department	female	72
nwz_pulmonary_function_department	female	19
nwz_pulmonary_function_department	female	82
nwz_pulmonary_function_department	female	73
nwz_pulmonary_function_department	female	85
nwz_pulmonary_function_department	female	70
nwz_pulmonary_function_department	female	69
nwz_pulmonary_function_department	female	47
nwz_pulmonary_function_department	female	81
nwz_pulmonary_function_department	female	58
aumc_pulmonary_function_department	male	78
aumc_pulmonary_function_department	male	63
aumc_pulmonary_function_department	male	75
aumc_pulmonary_function_department	male	67
aumc_pulmonary_function_department	male	74
aumc_pulmonary_function_department	male	28
aumc_pulmonary_function_department	male	73
aumc_pulmonary_function_department	male	72
aumc_pulmonary_function_department	male	66
aumc_pulmonary_function_department	male	69
aumc_pulmonary_function_department	male	32
aumc_pulmonary_function_department	male	73
aumc_pulmonary_function_department	male	77
aumc_pulmonary_function_department	male	68
aumc_pulmonary_function_department	male	78
aumc_pulmonary_function_department	male	74
aumc_pulmonary_function_department	male	74
aumc_pulmonary_function_department	male	47
aumc_pulmonary_function_department	male	67
aumc_pulmonary_function_department	male	67
aumc_pulmonary_function_department	male	64
aumc_pulmonary_function_department	male	53
aumc_pulmonary_function_department	male	64
aumc_pulmonary_function_department	male	55
aumc_pulmonary_function_department	male	43
aumc_pulmonary_function_department	male	47
aumc_pulmonary_function_department	male	66
aumc_pulmonary_function_department	male	61
aumc_pulmonary_function_department	male	47
aumc_pulmonary_function_department	male	43
aumc_pulmonary_function_department	male	72
aumc_pulmonary_function_department	male	76
aumc_pulmonary_function_department	male	66
aumc_pulmonary_function_department	male	80
aumc_pulmonary_function_department	male	73
aumc_pulmonary_function_department	male	72
aumc_pulmonary_function_department	male	81
aumc_pulmonary_function_department	male	45
aumc_pulmonary_function_department	male	63
aumc_pulmonary_function_department	male	55
aumc_pulmonary_function_department	male	70
aumc_pulmonary_function_department	male	75
aumc_pulmonary_function_department	male	36
aumc_pulmonary_function_department	male	48
aumc_pulmonary_function_department	male	45
aumc_pulmonary_function_department	male	58
aumc_pulmonary_function_department	male	75
aumc_pulmonary_function_department	male	76
aumc_pulmonary_function_department	male	60
aumc_pulmonary_function_department	male	51
aumc_pulmonary_function_department	male	68
aumc_pulmonary_function_department	male	66
aumc_pulmonary_function_department	male	58
aumc_pulmonary_function_department	male	40
aumc_pulmonary_function_department	male	52
aumc_pulmonary_function_department	male	59
aumc_pulmonary_function_department	male	56
aumc_pulmonary_function_department	male	58
aumc_pulmonary_function_department	male	56
aumc_pulmonary_function_department	male	27
aumc_pulmonary_function_department	male	77
aumc_pulmonary_function_department	male	75
aumc_pulmonary_function_department	male	35
aumc_pulmonary_function_department	male	55
aumc_pulmonary_function_department	male	49
aumc_pulmonary_function_department	male	56
aumc_pulmonary_function_department	male	59
aumc_pulmonary_function_department	male	76
aumc_pulmonary_function_department	male	73
aumc_pulmonary_function_department	male	61
aumc_pulmonary_function_department	male	64
aumc_pulmonary_function_department	male	78
aumc_pulmonary_function_department	male	61
aumc_pulmonary_function_department	male	49
aumc_pulmonary_function_department	male	76
aumc_pulmonary_function_department	male	73
aumc_pulmonary_function_department	male	55
aumc_pulmonary_function_department	male	64
aumc_pulmonary_function_department	male	79
aumc_pulmonary_function_department	male	67
aumc_pulmonary_function_department	male	60
aumc_pulmonary_function_department	male	81
aumc_pulmonary_function_department	male	51
aumc_pulmonary_function_department	male	74
aumc_pulmonary_function_department	male	62
aumc_pulmonary_function_department	male	63
aumc_pulmonary_function_department	male	72
aumc_pulmonary_function_department	male	69
aumc_pulmonary_function_department	male	68
aumc_pulmonary_function_department	male	75
aumc_pulmonary_function_department	male	54
aumc_pulmonary_function_department	male	66
aumc_pulmonary_function_department	male	65
aumc_pulmonary_function_department	male	65
aumc_pulmonary_function_department	male	70
aumc_pulmonary_function_department	male	32
aumc_pulmonary_function_department	male	76
aumc_pulmonary_function_department	male	62
aumc_pulmonary_function_department	male	32
aumc_pulmonary_function_department	male	62
aumc_pulmonary_function_department	male	57
aumc_pulmonary_function_department	male	57
aumc_pulmonary_function_department	male	71
aumc_pulmonary_function_department	male	55
aumc_pulmonary_function_department	male	77
aumc_pulmonary_function_department	male	58
aumc_pulmonary_function_department	male	75
aumc_pulmonary_function_department	male	78
aumc_pulmonary_function_department	male	78
aumc_pulmonary_function_department	male	69
aumc_pulmonary_function_department	male	31
aumc_pulmonary_function_department	male	29
aumc_pulmonary_function_department	male	63
aumc_pulmonary_function_department	male	76
aumc_pulmonary_function_department	male	67
aumc_pulmonary_function_department	male	84
aumc_pulmonary_function_department	male	28
aumc_pulmonary_function_department	male	50
aumc_pulmonary_function_department	male	58
aumc_pulmonary_function_department	male	50
aumc_pulmonary_function_department	male	64
aumc_pulmonary_function_department	male	85
aumc_pulmonary_function_department	male	65
aumc_pulmonary_function_department	male	23
aumc_pulmonary_function_department	male	62
aumc_pulmonary_function_department	male	27
aumc_pulmonary_function_department	male	59
aumc_pulmonary_function_department	male	68
aumc_pulmonary_function_department	male	66
aumc_pulmonary_function_department	male	72
aumc_pulmonary_function_department	male	75
aumc_pulmonary_function_department	male	37
aumc_pulmonary_function_department	male	28
aumc_pulmonary_function_department	male	60
aumc_pulmonary_function_department	male	73
aumc_pulmonary_function_department	male	63
aumc_pulmonary_function_department	male	56
aumc_pulmonary_function_department	male	77
aumc_pulmonary_function_department	male	41
aumc_pulmonary_function_department	male	70
aumc_pulmonary_function_department	male	74
aumc_pulmonary_function_department	male	29
aumc_pulmonary_function_department	male	65
aumc_pulmonary_function_department	male	51
aumc_pulmonary_function_department	male	44
aumc_pulmonary_function_department	male	78
aumc_pulmonary_function_department	male	29
aumc_pulmonary_function_department	male	53
aumc_pulmonary_function_department	male	67
aumc_pulmonary_function_department	male	71
aumc_pulmonary_function_department	male	51
aumc_pulmonary_function_department	male	70
aumc_pulmonary_function_department	male	72
aumc_pulmonary_function_department	male	57
aumc_pulmonary_function_department	male	70
aumc_pulmonary_function_department	male	43
aumc_pulmonary_function_department	male	68
aumc_pulmonary_function_department	male	54
aumc_pulmonary_function_department	male	39
aumc_pulmonary_function_department	male	51
aumc_pulmonary_function_department	male	73
aumc_pulmonary_function_department	male	78
aumc_pulmonary_function_department	male	50
aumc_pulmonary_function_department	male	61
aumc_pulmonary_function_department	male	66
aumc_pulmonary_function_department	male	46
aumc_pulmonary_function_department	male	42
aumc_pulmonary_function_department	male	53
aumc_pulmonary_function_department	male	62
aumc_pulmonary_function_department	male	68
aumc_pulmonary_function_department	male	76
aumc_pulmonary_function_department	male	62
aumc_pulmonary_function_department	male	30
aumc_pulmonary_function_department	male	70
aumc_pulmonary_function_department	male	75
aumc_pulmonary_function_department	male	60
nwz_pulmonary_function_department	male	63
nwz_pulmonary_function_department	male	58
nwz_pulmonary_function_department	male	70
nwz_pulmonary_function_department	male	45
nwz_pulmonary_function_department	male	62
nwz_pulmonary_function_department	male	58
nwz_pulmonary_function_department	male	42
nwz_pulmonary_function_department	male	73
nwz_pulmonary_function_department	male	84
nwz_pulmonary_function_department	male	68
nwz_pulmonary_function_department	male	53
nwz_pulmonary_function_department	male	52
nwz_pulmonary_function_department	male	61
nwz_pulmonary_function_department	male	79
nwz_pulmonary_function_department	male	70
nwz_pulmonary_function_department	male	48
nwz_pulmonary_function_department	male	81
nwz_pulmonary_function_department	male	46
nwz_pulmonary_function_department	male	57
nwz_pulmonary_function_department	male	60
nwz_pulmonary_function_department	male	74
nwz_pulmonary_function_department	male	63
nwz_pulmonary_function_department	male	62
nwz_pulmonary_function_department	male	81
nwz_pulmonary_function_department	male	50
nwz_pulmonary_function_department	male	72
nwz_pulmonary_function_department	male	38
nwz_pulmonary_function_department	male	45
nwz_pulmonary_function_department	male	74
nwz_pulmonary_function_department	male	45
nwz_pulmonary_function_department	male	51
nwz_pulmonary_function_department	male	54
nwz_pulmonary_function_department	male	43
nwz_pulmonary_function_department	male	62
nwz_pulmonary_function_department	male	62
nwz_pulmonary_function_department	male	47
nwz_pulmonary_function_department	male	51
nwz_pulmonary_function_department	male	51
nwz_pulmonary_function_department	male	48
nwz_pulmonary_function_department	male	40
nwz_pulmonary_function_department	male	76
nwz_pulmonary_function_department	male	52
nwz_pulmonary_function_department	male	66
nwz_pulmonary_function_department	male	31
nwz_pulmonary_function_department	male	60
nwz_pulmonary_function_department	male	38
nwz_pulmonary_function_department	male	38
nwz_pulmonary_function_department	male	51
nwz_pulmonary_function_department	male	78
nwz_pulmonary_function_department	male	52
nwz_pulmonary_function_department	male	81
nwz_pulmonary_function_department	male	69
nwz_pulmonary_function_department	male	63
nwz_pulmonary_function_department	male	60
nwz_pulmonary_function_department	male	75
nwz_pulmonary_function_department	male	67
nwz_pulmonary_function_department	male	71
nwz_pulmonary_function_department	male	51
nwz_pulmonary_function_department	male	70
nwz_pulmonary_function_department	male	59
nwz_pulmonary_function_department	male	46
nwz_pulmonary_function_department	male	84
nwz_pulmonary_function_department	male	65
nwz_pulmonary_function_department	male	56
nwz_pulmonary_function_department	male	66
nwz_pulmonary_function_department	male	69
nwz_pulmonary_function_department	male	87
nwz_pulmonary_function_department	male	58
nwz_pulmonary_function_department	male	49
nwz_pulmonary_function_department	male	74
nwz_pulmonary_function_department	male	48
nwz_pulmonary_function_department	male	76
nwz_pulmonary_function_department	male	77
nwz_pulmonary_function_department	male	74
nwz_pulmonary_function_department	male	60
nwz_pulmonary_function_department	male	37
nwz_pulmonary_function_department	male	58
nwz_pulmonary_function_department	male	60
nwz_pulmonary_function_department	male	70
nwz_pulmonary_function_department	male	64
nwz_pulmonary_function_department	male	28
nwz_pulmonary_function_department	male	62
nwz_pulmonary_function_department	male	35
nwz_pulmonary_function_department	male	58
nwz_pulmonary_function_department	male	69
nwz_pulmonary_function_department	male	60
nwz_pulmonary_function_department	male	50
nwz_pulmonary_function_department	male	66
nwz_pulmonary_function_department	male	33
nwz_pulmonary_function_department	male	78
nwz_pulmonary_function_department	male	79
nwz_pulmonary_function_department	male	74
nwz_pulmonary_function_department	male	64
nwz_pulmonary_function_department	male	65
nwz_pulmonary_function_department	male	60
nwz_pulmonary_function_department	male	34
nwz_pulmonary_function_department	male	64
nwz_pulmonary_function_department	male	23
nwz_pulmonary_function_department	male	65
nwz_pulmonary_function_department	male	53
nwz_pulmonary_function_department	male	64
nwz_pulmonary_function_department	male	64
nwz_pulmonary_function_department	male	78
nwz_pulmonary_function_department	male	38
nwz_pulmonary_function_department	male	76
nwz_pulmonary_function_department	male	76
nwz_pulmonary_function_department	male	46
nwz_pulmonary_function_department	male	18
nwz_pulmonary_function_department	male	82
nwz_pulmonary_function_department	male	59
nwz_pulmonary_function_department	male	52
nwz_pulmonary_function_department	male	69
nwz_pulmonary_function_department	male	64
nwz_pulmonary_function_department	male	54
nwz_pulmonary_function_department	male	64
nwz_pulmonary_function_department	male	62
nwz_pulmonary_function_department	male	64
nwz_pulmonary_function_department	male	54
nwz_pulmonary_function_department	male	49
nwz_pulmonary_function_department	male	72
nwz_pulmonary_function_department	male	67
nwz_pulmonary_function_department	male	81
nwz_pulmonary_function_department	male	69
nwz_pulmonary_function_department	male	79
nwz_pulmonary_function_department	male	63
nwz_pulmonary_function_department	male	46
nwz_pulmonary_function_department	male	38
nwz_pulmonary_function_department	male	46
nwz_pulmonary_function_department	male	68
nwz_pulmonary_function_department	male	77
nwz_pulmonary_function_department	male	59
nwz_pulmonary_function_department	male	78
nwz_pulmonary_function_department	male	45
nwz_pulmonary_function_department	male	76
nwz_pulmonary_function_department	male	75
nwz_pulmonary_function_department	male	57
nwz_pulmonary_function_department	male	47
nwz_pulmonary_function_department	male	70
nwz_pulmonary_function_department	male	68
nwz_pulmonary_function_department	male	71
nwz_pulmonary_function_department	male	61
nwz_pulmonary_function_department	male	54
nwz_pulmonary_function_department	male	72
nwz_pulmonary_function_department	male	76
nwz_pulmonary_function_department	male	68
nwz_pulmonary_function_department	male	19
nwz_pulmonary_function_department	male	67
nwz_pulmonary_function_department	male	56
nwz_pulmonary_function_department	male	25
nwz_pulmonary_function_department	male	67
nwz_pulmonary_function_department	male	71
nwz_pulmonary_function_department	male	40
nwz_pulmonary_function_department	male	64
nwz_pulmonary_function_department	male	75
nwz_pulmonary_function_department	male	73
nwz_pulmonary_function_department	male	26
nwz_pulmonary_function_department	male	40
nwz_pulmonary_function_department	male	71
nwz_pulmonary_function_department	male	51
nwz_pulmonary_function_department	male	75
nwz_pulmonary_function_department	male	81
nwz_pulmonary_function_department	male	66
nwz_pulmonary_function_department	male	25
nwz_pulmonary_function_department	male	47
nwz_pulmonary_function_department	male	56
nwz_pulmonary_function_department	male	61
nwz_pulmonary_function_department	male	73
nwz_pulmonary_function_department	male	64
nwz_pulmonary_function_department	male	59
nwz_pulmonary_function_department	male	54
nwz_pulmonary_function_department	male	62
nwz_pulmonary_function_department	male	61
nwz_pulmonary_function_department	male	59
nwz_pulmonary_function_department	male	67
nwz_pulmonary_function_department	male	74
nwz_pulmonary_function_department	male	58
nwz_pulmonary_function_department	male	58
nwz_pulmonary_function_department	male	69
nwz_pulmonary_function_department	male	56
nwz_pulmonary_function_department	male	24
nwz_pulmonary_function_department	male	77
